# Supplementary material for: Phosphorylation regulates viral biomolecular condensates to promote infectious progeny production
Source: EMBO J. 2024 Jan 2;43(2):6. doi: 10.1038/s44318-023-00021-0 (PMC10897327; doi:10.1038/s44318-023-00021-0)
Supplement: Supplementary file 7 — Movie EV6 [file 44318_2023_21_MOESM7_ESM.zip]

Archive with 2 entries (2 files):
- Movie EV6/EMBOJ-2023-115032R_MovieEV6.avi
- Movie EV6/Movie EV6_Legend.docx
