# Supplementary material for: Phosphorylation regulates viral biomolecular condensates to promote infectious progeny production
Source: EMBO J. 2024 Jan 2;43(2):6. doi: 10.1038/s44318-023-00021-0 (PMC10897327; doi:10.1038/s44318-023-00021-0)
Supplement: Supplementary file 8 — Source Data Fig. 1 [file 44318_2023_21_MOESM8_ESM.zip]

Archive with 10 entries (5 files):
- Figure 1/Figure 1A/
- Figure 1/Figure 1A/Panel A_Lambda Protein Phosphatase Immunblot.pdf
- Figure 1/Figure 1G/
- Figure 1/Figure 1G/Panel F_52K Co-IP-Immunoblot.pdf
- Figure 1/Figure 1H/
- Figure 1/Figure 1H/Source Data_52K-FLAG ChIP_Tubulin.xlsx
- Figure 1/Figure 1I/
- Figure 1/Figure 1I/Source Data_52K-FLAG ChIP_AdV Packaging Sequence.xlsx
- Figure 1/Figure 1J/
- Figure 1/Figure 1J/Source Data_52K-FLAG ChIP_DBP.xlsx
