# Supplementary material for: Phosphorylation regulates viral biomolecular condensates to promote infectious progeny production
Source: EMBO J. 2024 Jan 2;43(2):6. doi: 10.1038/s44318-023-00021-0 (PMC10897327; doi:10.1038/s44318-023-00021-0)
Supplement: Supplementary file 8 — Source Data Fig. 1 [file 44318_2023_21_MOESM8_ESM.zip › Figure 1/Figure 1H/Source Data_52K-FLAG ChIP_Tubulin.xlsx]

## Sheet: Sheet1
Figure 1H: Tubulin
FLAG-Transfection:	GFP	WT	S/A	S/D
% Input n1	0.0907968	0.138984	0.0854791	0.249703
% Input n2	0.117562	0.145724	0.0253614	0.0617207
% Input n3	0.0516099	0.11715	0.0293829	0.0978096
