# Supplementary material for: Phosphorylation regulates viral biomolecular condensates to promote infectious progeny production
Source: EMBO J. 2024 Jan 2;43(2):6. doi: 10.1038/s44318-023-00021-0 (PMC10897327; doi:10.1038/s44318-023-00021-0)
Supplement: Supplementary file 8 — Source Data Fig. 1 [file 44318_2023_21_MOESM8_ESM.zip › Figure 1/Figure 1I/Source Data_52K-FLAG ChIP_AdV Packaging Sequence.xlsx]

## Sheet: Sheet1
Figure 1I: AdV Packaging Sequence
Flag: Transfection	GFP	WT	S/A	S/D
% Input n1	0.0798756	0.857288	1.20579	1.0538
% Input n2	0.0579175	1.03363	1.46562	0.742505
% Input n3	0.0781124	1.16199	1.3443	0.806726
