# Supplementary material for: Phosphorylation regulates viral biomolecular condensates to promote infectious progeny production
Source: EMBO J. 2024 Jan 2;43(2):6. doi: 10.1038/s44318-023-00021-0 (PMC10897327; doi:10.1038/s44318-023-00021-0)
Supplement: Supplementary file 8 — Source Data Fig. 1 [file 44318_2023_21_MOESM8_ESM.zip › Figure 1/Figure 1J/Source Data_52K-FLAG ChIP_DBP.xlsx]

## Sheet: Sheet1
Figure 1J: DBP
Flag-Transfection:	GFP	WT	S/A	S/D
% Input n1	0.161099	0.93223	1.44667	1.34202
% Input n2	0.142629	1.38232	1.99763	0.879447
% Input n3	0.176328	1.71877	1.52192	1.16072
