# Supplementary material for: Phosphorylation regulates viral biomolecular condensates to promote infectious progeny production
Source: EMBO J. 2024 Jan 2;43(2):6. doi: 10.1038/s44318-023-00021-0 (PMC10897327; doi:10.1038/s44318-023-00021-0)
Supplement: Supplementary file 9 — Source Data Fig. 2 [file 44318_2023_21_MOESM9_ESM.zip]

Archive with 37 entries (34 files):
- Figure 2/Figure 2A/
- Figure 2/Figure 2A/MBP-52K S_A 0.3125 uM.tif
- Figure 2/Figure 2A/MBP-52K S_A 0.625 uM.tif
- Figure 2/Figure 2A/MBP-52K S_A 1.25 uM.tif
- Figure 2/Figure 2A/MBP-52K S_A 2.5 uM.tif
- Figure 2/Figure 2A/MBP-52K S_A 2.5 uM_- TEV CTL.tif
- Figure 2/Figure 2A/MBP-52K S_D 0.3125 uM.tif
- Figure 2/Figure 2A/MBP-52K S_D 0.625 uM.tif
- Figure 2/Figure 2A/MBP-52K S_D 1.25 uM.tif
- Figure 2/Figure 2A/MBP-52K S_D 2.5 uM.tif
- Figure 2/Figure 2A/MBP-52K S_D 2.5 uM_- TEV CTL.tif
- Figure 2/Figure 2A/MBP-52K WT 0.3125 uM.tif
- Figure 2/Figure 2A/MBP-52K WT 0.625 uM.tif
- Figure 2/Figure 2A/MBP-52K WT 1.25 uM.tif
- Figure 2/Figure 2A/MBP-52K WT 2.5 uM.tif
- Figure 2/Figure 2A/MBP-52K WT 2.5 uM_- TEV CTL.tif
- Figure 2/Figure 2A/Thumbs.db
- Figure 2/Figure 2B/
- Figure 2/Figure 2B/MBP-52K S_A_10uM_20 min.tif
- Figure 2/Figure 2B/MBP-52K S_A_10uM_2hr.tif
- Figure 2/Figure 2B/MBP-52K S_D_10uM_20 min.tif
- Figure 2/Figure 2B/MBP-52K S_D_10uM_2hr.tif
- Figure 2/Figure 2B/MBP-52K WT_10uM_20 min.tif
- Figure 2/Figure 2B/MBP-52K WT_10uM_2hr.tif
- Figure 2/Figure 2C/
- Figure 2/Figure 2C/MBP-52K S145_336A_10uM_JNK2_2 hrs.tif
- Figure 2/Figure 2C/MBP-52K S145_336A_10uM_JNK2_20 mins.tif
- Figure 2/Figure 2C/MBP-52K S145_336A_10uM_No kinase_2 hrs.tif
- Figure 2/Figure 2C/MBP-52K S145_336A_10uM_No kinase_20 mins.tif
- Figure 2/Figure 2C/MBP-52K S28_75A_10uM_JNK2_2 hrs.tif
- Figure 2/Figure 2C/MBP-52K S28_75A_10uM_JNK2_20 mins.tif
- Figure 2/Figure 2C/MBP-52K S28_75A_10uM_No Kinase_2 hrs.tif
- Figure 2/Figure 2C/MBP-52K S28_75A_10uM_No Kinase_20 mins.tif
- Figure 2/Figure 2C/MBP-52K WT_10uM_JNK2_20 mins.tif
- Figure 2/Figure 2C/MBP-52K WT_10uM_JNK2_2hrs.tif
- Figure 2/Figure 2C/MBP-52K WT_10uM_No kinase_2 hrs.tif
- Figure 2/Figure 2C/MBP-52K WT_10uM_No kinase_20 mins.tif
