# Supplementary material for: Phosphorylation regulates viral biomolecular condensates to promote infectious progeny production
Source: EMBO J. 2024 Jan 2;43(2):6. doi: 10.1038/s44318-023-00021-0 (PMC10897327; doi:10.1038/s44318-023-00021-0)
Supplement: Supplementary file 10 — Source Data Fig. 3 [file 44318_2023_21_MOESM10_ESM.zip]

Archive with 59 entries (48 files):
- Figure 3/Figure 3A/
- Figure 3/Figure 3A/Panel A_Expression of 52K in A549 52K Transgenic Cells Immunoblot.pdf
- Figure 3/Figure 3B/
- Figure 3/Figure 3B/ZMAX_A549 52K S_A_Dox 24 hrs_52K Channel (488).tif
- Figure 3/Figure 3B/ZMAX_A549 52K S_A_Dox 24 hrs_DAPI Channel (405).tif
- Figure 3/Figure 3B/ZMAX_A549 52K WT Dox 24hrs_52K Channel (488).tif
- Figure 3/Figure 3B/ZMAX_A549 52K WT Dox 24hrs_DAPI Channel (405).tif
- Figure 3/Figure 3B/ZMAX_A549 S_D_Dox 24hrs_52K Channel (488).tif
- Figure 3/Figure 3B/ZMAX_A549 S_D_Dox 24hrs_DAPI Channel (405).tif
- Figure 3/Figure 3B/ZMAX-A549 Parent_Dox 24 hrs_52K channel (488).tif
- Figure 3/Figure 3B/ZMAX-A549 Parent_Dox 24 hrs_DAPI channel (405).tif
- Figure 3/Figure 3C/
- Figure 3/Figure 3C/Source Data_A549 Transgenic 52K NB quantification_% of cells with 52K NBs.xlsx
- Figure 3/Figure 3D/
- Figure 3/Figure 3D/Source Data_A549 Transgenic 52K NB quantification_# of 52K NBs per cell.xlsx
- Figure 3/Figure 3E/
- Figure 3/Figure 3E/Source Data_A549 Transgenic 52K NB quantification_Size of 52K NBs.xlsx
- Figure 3/Figure 3F/
- Figure 3/Figure 3F/Panel F_52K Expression in A549 52K Transgenic cells with 400mM Hex Treatment_Immunoblot.pdf
- Figure 3/Figure 3G/
- Figure 3/Figure 3G/Thumbs.db
- Figure 3/Figure 3G/ZMAX_MBP-52K S_A_10 hr dox control_52K Channel (488).tif
- Figure 3/Figure 3G/ZMAX_MBP-52K S_A_10 hr dox control_DAPI Channel (405).tif
- Figure 3/Figure 3G/ZMAX_MBP-52K S_A_400 mM Hex_52K Channel (488).tif
- Figure 3/Figure 3G/ZMAX_MBP-52K S_A_400 mM Hex_DAPI Channel (405).tif
- Figure 3/Figure 3G/ZMAX_MBP-52K S_D_10 hr dox control_52K Channel (488).tif
- Figure 3/Figure 3G/ZMAX_MBP-52K S_D_10 hr dox control_DAPI Channel (405).tif
- Figure 3/Figure 3G/ZMAX_MBP-52K S_D_400 mM Hex_52K Channel (488).tif
- Figure 3/Figure 3G/ZMAX_MBP-52K S_D_400 mM Hex_DAPI Channel (405).tif
- Figure 3/Figure 3G/ZMAX_MBP-52K WT_10 hr dox control_52K Channel (488).tif
- Figure 3/Figure 3G/ZMAX_MBP-52K WT_10 hr dox control_DAPI Channel (405).tif
- Figure 3/Figure 3G/ZMAX_MBP-52K WT_400 mM Hex_52K Channel (488).tif
- Figure 3/Figure 3G/ZMAX_MBP-52K WT_400 mM Hex_DAPI Channel (405).tif
- Figure 3/Figure 3H/
- Figure 3/Figure 3H/Source Data_A549 Transgenic 52K 400mM Hex Treatment_% of cells with 52K NBs.xlsx
- Figure 3/Figure 3I/
- Figure 3/Figure 3I/Panel I_A549 52K Transgenic Cells under 75mM Hex Treatment_Immunoblot.pdf
- Figure 3/Figure 3J/
- Figure 3/Figure 3J/Thumbs.db
- Figure 3/Figure 3J/ZMAX_A549 52K S_A_24 hr dox CTL _52K Channel (488).tif
- Figure 3/Figure 3J/ZMAX_A549 52K S_A_24 hr dox CTL _DAPI Channel (405).tif
- Figure 3/Figure 3J/ZMAX_A549 52K S_A_24hr 75mM hex_52K Channel (488).tif
- Figure 3/Figure 3J/ZMAX_A549 52K S_A_24hr 75mM hex_DAPI Channel (405).tif
- Figure 3/Figure 3J/ZMAX_A549 52K S_A_8 hr dox CTL_52K Channel (488).tif
- Figure 3/Figure 3J/ZMAX_A549 52K S_A_8 hr dox CTL_DAPI Channel (405).tif
- Figure 3/Figure 3J/ZMAX_A549 52K S_D_24 hr dox CTL_52K Channel (488).tif
- Figure 3/Figure 3J/ZMAX_A549 52K S_D_24 hr dox CTL_DAPI Channel (405).tif
- Figure 3/Figure 3J/ZMAX_A549 52K S_D_24hr 75mM hex_52K Channel (488).tif
- Figure 3/Figure 3J/ZMAX_A549 52K S_D_24hr 75mM hex_DAPI Channel (405).tif
- Figure 3/Figure 3J/ZMAX_A549 52K S_D_8 hr dox CTL_52K Channel (488).tif
- Figure 3/Figure 3J/ZMAX_A549 52K S_D_8 hr dox CTL_DAPI Channel (405).tif
- Figure 3/Figure 3J/ZMAX_A549 52K WT_24 hr dox CTL _52K Channel (488).tif
- Figure 3/Figure 3J/ZMAX_A549 52K WT_24 hr dox CTL _DAPI Channel (405).tif
- Figure 3/Figure 3J/ZMAX_A549 52K WT_24hr 75mM hex_52K Channel (488).tif
- Figure 3/Figure 3J/ZMAX_A549 52K WT_24hr 75mM hex_DAPI Channel (405).tif
- Figure 3/Figure 3J/ZMAX_A549 52K WT_8 hr dox CTL_ 52K Channel (488).tif
- Figure 3/Figure 3J/ZMAX_A549 52K WT_8 hr dox CTL_ DAPI Channel (405).tif
- Figure 3/Figure 3K/
- Figure 3/Figure 3K/Source Data_A549 Transgenic 52K 75mM Hex Treatment_% of cells with 52K NBs.xlsx
