# Supplementary material for: Phosphorylation regulates viral biomolecular condensates to promote infectious progeny production
Source: EMBO J. 2024 Jan 2;43(2):6. doi: 10.1038/s44318-023-00021-0 (PMC10897327; doi:10.1038/s44318-023-00021-0)
Supplement: Supplementary file 10 — Source Data Fig. 3 [file 44318_2023_21_MOESM10_ESM.zip › Figure 3/Figure 3C/Source Data_A549 Transgenic 52K NB quantification_% of cells with 52K NBs.xlsx]

## Sheet: Sheet1
Figure 3C: % cells with NBs
A549 Transgenic Cell Line:	WT	S/A	S/D	Parental
% Cells with NBs n1	97.7	95	92.2	0
% Cells with NBs n2	76.5	90.3	83.3	0
% Cells with NBs n3	84.1	89.8	87.9	0
