# Supplementary material for: Phosphorylation regulates viral biomolecular condensates to promote infectious progeny production
Source: EMBO J. 2024 Jan 2;43(2):6. doi: 10.1038/s44318-023-00021-0 (PMC10897327; doi:10.1038/s44318-023-00021-0)
Supplement: Supplementary file 10 — Source Data Fig. 3 [file 44318_2023_21_MOESM10_ESM.zip › Figure 3/Figure 3D/Source Data_A549 Transgenic 52K NB quantification_# of 52K NBs per cell.xlsx]

## Sheet: Sheet1
Figure 3D: 52K NBs / cell
A549 Transgenic Cell Line:	WT	S/A	S/D	Parental
# NBs inside Cell # 1	7	3	3	0
# NBs inside Cell # 2	32	5	11	0
# NBs inside Cell # 3	2	9	10	0
# NBs inside Cell # 4	11	3	4	0
# NBs inside Cell # 5	3	4	10	0
# NBs inside Cell # 6	3	4	8	0
# NBs inside Cell # 7	9	1	6	0
# NBs inside Cell # 8	2	8	12	0
# NBs inside Cell # 9	6	5	12	0
# NBs inside Cell # 10	7	1	8	0
# NBs inside Cell # 11	19	2	11	0
# NBs inside Cell # 12	9	8	7	0
# NBs inside Cell # 13	4	7	7	0
# NBs inside Cell # 14	9	5	14	0
# NBs inside Cell # 15	15	1	12	0
# NBs inside Cell # 16	13	1	10	0
# NBs inside Cell # 17	15	6	12	0
# NBs inside Cell # 18	18	7	5	0
# NBs inside Cell # 19	20	4	9	0
# NBs inside Cell # 20	5	1	10	0
# NBs inside Cell # 21	7	9	7	0
# NBs inside Cell # 22	26	6	10	0
# NBs inside Cell # 23	27	2	12	0
# NBs inside Cell # 24	11	1	5	0
# NBs inside Cell # 25	8	4	15	0
# NBs inside Cell # 26	4	3	11	0
# NBs inside Cell # 27	15	5	7	0
# NBs inside Cell # 28	6	3	10	0
# NBs inside Cell # 29	21	5	13	0
# NBs inside Cell # 30	8	6	16	0
# NBs inside Cell # 31	7	6	1	0
# NBs inside Cell # 32	16	1	13	0
# NBs inside Cell # 33	16	4	18	0
# NBs inside Cell # 34	32	4	13	0
# NBs inside Cell # 35	4	4	12	0
# NBs inside Cell # 36	15	5	11	0
# NBs inside Cell # 37	5	6	12	0
# NBs inside Cell # 38	4	3	5	0
# NBs inside Cell # 39	13	5	11	0
# NBs inside Cell # 40	15	5	6	0
# NBs inside Cell # 41	6	2	6	0
# NBs inside Cell # 42	10	1	4	0
# NBs inside Cell # 43	17	2	14	0
# NBs inside Cell # 44	14	4	7	0
# NBs inside Cell # 45	6	2	10	0
# NBs inside Cell # 46	6	3	13	0
# NBs inside Cell # 47	14	1	8	0
# NBs inside Cell # 48	13	6	1	0
# NBs inside Cell # 49	6	3	1	0
# NBs inside Cell # 50	18	5	3	0
# NBs inside Cell # 51	17	6	1	0
# NBs inside Cell # 52	3	3	3	0
# NBs inside Cell # 53	7	4	1	0
# NBs inside Cell # 54	12	3	1	0
# NBs inside Cell # 55	13	4	9	0
# NBs inside Cell # 56	14	3	15	0
# NBs inside Cell # 57	16	5	8	0
# NBs inside Cell # 58	3	4	3	0
# NBs inside Cell # 59	16	5	8	0
# NBs inside Cell # 60	18	3	3	0
# NBs inside Cell # 61	8	3	3	0
# NBs inside Cell # 62	11	6	13	0
# NBs inside Cell # 63	7	3	13	0
# NBs inside Cell # 64	14	1	8	0
# NBs inside Cell # 65	9	6	10	0
# NBs inside Cell # 66	9	3	3
# NBs inside Cell # 67	8	4	14
# NBs inside Cell # 68	2	1	4
# NBs inside Cell # 69	16	3	16
# NBs inside Cell # 70	13	4	13
# NBs inside Cell # 71	15	4	2
# NBs inside Cell # 72	13	5	3
# NBs inside Cell # 73	16	4	11
# NBs inside Cell # 74	11	3	12
# NBs inside Cell # 75	14	6	22
# NBs inside Cell # 76	10	6	1
# NBs inside Cell # 77	9	3	9
# NBs inside Cell # 78	11	7	24
# NBs inside Cell # 79	12	9	14
# NBs inside Cell # 80	1	4	6
# NBs inside Cell # 81	10	6	41
# NBs inside Cell # 82	8	6	7
# NBs inside Cell # 83	4	10	6
# NBs inside Cell # 84	11	8	46
# NBs inside Cell # 85	8	4	21
# NBs inside Cell # 86	13	3	23
# NBs inside Cell # 87	5	12	14
# NBs inside Cell # 88	7	5	10
# NBs inside Cell # 89	6	2	10
# NBs inside Cell # 90	17	1	14
# NBs inside Cell # 91	13	1	8
# NBs inside Cell # 92	15	5	10
# NBs inside Cell # 93	11	4	11
# NBs inside Cell # 94	11	10	13
# NBs inside Cell # 95	15	2	11
# NBs inside Cell # 96	14	2	8
# NBs inside Cell # 97	12	3	10
# NBs inside Cell # 98	17	4	9
# NBs inside Cell # 99	13	6	12
# NBs inside Cell # 100	8	3	10
# NBs inside Cell # 101	16	7	13
# NBs inside Cell # 102	9	1	14
# NBs inside Cell # 103	9	7	40
# NBs inside Cell # 104	4	7	4
# NBs inside Cell # 105	19	6	9
# NBs inside Cell # 106	24	2	6
# NBs inside Cell # 107	15	5	7
# NBs inside Cell # 108	17	1	12
# NBs inside Cell # 109	16		5
# NBs inside Cell # 110	13		3
# NBs inside Cell # 111	12		1
# NBs inside Cell # 112	13		5
# NBs inside Cell # 113	8		3
# NBs inside Cell # 114	8		1
# NBs inside Cell # 115	6		13
# NBs inside Cell # 116	15		15
# NBs inside Cell # 117	1		11
# NBs inside Cell # 118			8
# NBs inside Cell # 119			8
# NBs inside Cell # 120			10
# NBs inside Cell # 121			9
# NBs inside Cell # 122			8
# NBs inside Cell # 123			9
# NBs inside Cell # 124			29
# NBs inside Cell # 125			10
# NBs inside Cell # 126			13
# NBs inside Cell # 127			11
# NBs inside Cell # 128			10
# NBs inside Cell # 129			11
# NBs inside Cell # 130			7
# NBs inside Cell # 131			12
# NBs inside Cell # 132			12
# NBs inside Cell # 133			11
# NBs inside Cell # 134			10
# NBs inside Cell # 135			8
# NBs inside Cell # 136			3
# NBs inside Cell # 137			10
# NBs inside Cell # 138			8
# NBs inside Cell # 139			4
# NBs inside Cell # 140			2
# NBs inside Cell # 141			4
# NBs inside Cell # 142			4
# NBs inside Cell # 143			6
# NBs inside Cell # 144			3
# NBs inside Cell # 145			7
# NBs inside Cell # 146			10
# NBs inside Cell # 147			10
# NBs inside Cell # 148			10
# NBs inside Cell # 149			11
# NBs inside Cell # 150			9
# NBs inside Cell # 151			2
# NBs inside Cell # 152			8
# NBs inside Cell # 153			15
# NBs inside Cell # 154			12
# NBs inside Cell # 155			1
# NBs inside Cell # 156			7
# NBs inside Cell # 157			8
# NBs inside Cell # 158			11
# NBs inside Cell # 159			10
# NBs inside Cell # 160			11
# NBs inside Cell # 161			1
