# Supplementary material for: Phosphorylation regulates viral biomolecular condensates to promote infectious progeny production
Source: EMBO J. 2024 Jan 2;43(2):6. doi: 10.1038/s44318-023-00021-0 (PMC10897327; doi:10.1038/s44318-023-00021-0)
Supplement: Supplementary file 10 — Source Data Fig. 3 [file 44318_2023_21_MOESM10_ESM.zip › Figure 3/Figure 3E/Source Data_A549 Transgenic 52K NB quantification_Size of 52K NBs.xlsx]

## Sheet: Sheet1
Figure 3E: 52K NB Size μM2
A549 52K Transgenic Cell Line:	WT	S/A	S/D
Size of 52K NB # 1	1.582	2.265	0.675
Size of 52K NB # 2	2.511	1.677	0.639
Size of 52K NB # 3	1.582	0.994	0.639
Size of 52K NB # 4	0.029	2.599	0.269
Size of 52K NB # 5	2.119	1.154	0.733
Size of 52K NB # 6	0.835	0.878	1.023
Size of 52K NB # 7	1.111	2.715	0.319
Size of 52K NB # 8	0.044	0.907	0.196
Size of 52K NB # 9	2.003	0.661	0.661
Size of 52K NB # 10	4.413	1.691	0.646
Size of 52K NB # 11	6.242	1.546	0.261
Size of 52K NB # 12	0.145	1.633	0.646
Size of 52K NB # 13	1.06	2.178	0.131
Size of 52K NB # 14	0.16	2.185	0.225
Size of 52K NB # 15	1.161	1.14	0.363
Size of 52K NB # 16	1.546	1.372	1.459
Size of 52K NB # 17	0.145	1.938	1.989
Size of 52K NB # 18	1.365	1.887	1.038
Size of 52K NB # 19	0.138	1.553	1.321
Size of 52K NB # 20	1.016	1.64	0.668
Size of 52K NB # 21	0.065	5.408	1.227
Size of 52K NB # 22	1.546	3.368	1.648
Size of 52K NB # 23	0.348	3.753	0.864
Size of 52K NB # 24	0.428	2.243	2.896
Size of 52K NB # 25	1.118	0.392	1.009
Size of 52K NB # 26	0.443	3.615	1.154
Size of 52K NB # 27	1.074	2.7	0.639
Size of 52K NB # 28	1.611	0.602	1.074
Size of 52K NB # 29	0.465	2.098	0.559
Size of 52K NB # 30	1.328	3.39	1.495
Size of 52K NB # 31	3.433	3.542	0.849
Size of 52K NB # 32	0.544	2.903	1.256
Size of 52K NB # 33	0.392	2.403	2.359
Size of 52K NB # 34	0.944	0.385	1.227
Size of 52K NB # 35	0.174	0.53	1.749
Size of 52K NB # 36	0.073	1.953	0.719
Size of 52K NB # 37	2.403	1.176	0.9
Size of 52K NB # 38	0.37	0.472	1.227
Size of 52K NB # 39	2.41	2.214	0.929
Size of 52K NB # 40	0.668	2.025	1.096
Size of 52K NB # 41	0.806	2.722	0.813
Size of 52K NB # 42	0.022	2.569	0.755
Size of 52K NB # 43	0.341	4.435	2.41
Size of 52K NB # 44	0.472	3.317	2.178
Size of 52K NB # 45	1.43	0.842	1.256
Size of 52K NB # 46	1.836	4.725	1.887
Size of 52K NB # 47	0.421	3.622	1.444
Size of 52K NB # 48	2.395	5.103	1.415
Size of 52K NB # 49	1.713	1.089	0.827
Size of 52K NB # 50	2.969	2.127	1.023
Size of 52K NB # 51	0.181	3.941	0.958
Size of 52K NB # 52	2.011	5.095	1.103
Size of 52K NB # 53	0.327	3.84	1.277
Size of 52K NB # 54	0.174	4.674	1.227
Size of 52K NB # 55	0.094	3.455	0.987
Size of 52K NB # 56	0.37	3.063	1.357
Size of 52K NB # 57	0.131	0.973	0.922
Size of 52K NB # 58	0.116	2.562	1.357
Size of 52K NB # 59	0.501	10.053	1.002
Size of 52K NB # 60	0.152	3.905	1.321
Size of 52K NB # 61	0.479	0.886	1.314
Size of 52K NB # 62	0.036	1.401	0.661
Size of 52K NB # 63	0.319	2.366	0.907
Size of 52K NB # 64	0.073	7.229	0.704
Size of 52K NB # 65	0.334	0.377	0.544
Size of 52K NB # 66	0.552	1.423	2.09
Size of 52K NB # 67	0.798	4.674	0.69
Size of 52K NB # 68	0.181	1.307	1.219
Size of 52K NB # 69	0.24	5.502	0.755
Size of 52K NB # 70	0.385	3.027	1.64
Size of 52K NB # 71	0.581	1.372	1.016
Size of 52K NB # 72	0.399	1.169	2.265
Size of 52K NB # 73	0.181	8.558	1.14
Size of 52K NB # 74	0.544	0.406	0.806
Size of 52K NB # 75	0.167	4.086	2.787
Size of 52K NB # 76	0.24	3.753	0.015
Size of 52K NB # 77	0.21	0.675	0.871
Size of 52K NB # 78	0.21	1.263	0.022
Size of 52K NB # 79	0.806	3.557	0.029
Size of 52K NB # 80	0.697	7.665	0.9
Size of 52K NB # 81	0.298	2.265	1.241
Size of 52K NB # 82	0.109	1.677	0.784
Size of 52K NB # 83	0.16	3.121	1.161
Size of 52K NB # 84	0.501	5.879	2.569
Size of 52K NB # 85	0.109	3.513	1.292
Size of 52K NB # 86	0.61	0.929	0.595
Size of 52K NB # 87	0.123	4.261	1.502
Size of 52K NB # 88	0.508	5.669	1.132
Size of 52K NB # 89	0.501	10.046	2.584
Size of 52K NB # 90	0.486	7.512	0.327
Size of 52K NB # 91	0.472	10.096	1.778
Size of 52K NB # 92	0.334	4.268	3.085
Size of 52K NB # 93	0.392	1.06	1.35
Size of 52K NB # 94	0.08	1.176	1.06
Size of 52K NB # 95	0.123	2.998	0.907
Size of 52K NB # 96	0.399	1.183	0.951
Size of 52K NB # 97	0.356	3.07	5.712
Size of 52K NB # 98	0.087	4.108	1.444
Size of 52K NB # 99	0.37	3.934	3.44
Size of 52K NB # 100	0.015	3.869	3.673
Size of 52K NB # 101	0.254	3.76	1.916
Size of 52K NB # 102	0.007	3.041	0.399
Size of 52K NB # 103	0.298	1.597	0.406
Size of 52K NB # 104	0.363	9.603	1.205
Size of 52K NB # 105	1.401	2.729	1.684
Size of 52K NB # 106	0.24	0.842	0.856
Size of 52K NB # 107	0.428	3.215	0.305
Size of 52K NB # 108	0.639	0.428	1.031
Size of 52K NB # 109	0.675	9.189	1.161
Size of 52K NB # 110	0.065	2.497	0.348
Size of 52K NB # 111	0.864	2.272	1.147
Size of 52K NB # 112	0.065	3.796	0.566
Size of 52K NB # 113	1.016	0.813	0.443
Size of 52K NB # 114	0.254	0.965	0.022
Size of 52K NB # 115	0.552	0.755	0.588
Size of 52K NB # 116	1.263	0.443	0.494
Size of 52K NB # 117	0.9	0.428	1.568
Size of 52K NB # 118	0.878	0.769	0.494
Size of 52K NB # 119	0.261	0.385	0.45
Size of 52K NB # 120	0.312	0.653	0.334
Size of 52K NB # 121	1.045	0.806	0.74
Size of 52K NB # 122	0.994	0.37	0.784
Size of 52K NB # 123	1.365	2.555	0.363
Size of 52K NB # 124	0.508	1.655	0.145
Size of 52K NB # 125	0.036	0.639	0.559
Size of 52K NB # 126	1.517	1.27	0.581
Size of 52K NB # 127	1.125	0.595	0.334
Size of 52K NB # 128	0.348	0.472	0.719
Size of 52K NB # 129	0.348	0.399	0.269
Size of 52K NB # 130	0.29	0.581	0.573
Size of 52K NB # 131	0.145	1.111	0.501
Size of 52K NB # 132	0.922	1.459	2.504
Size of 52K NB # 133	1.154	1.357	0.646
Size of 52K NB # 134	0.196	1.822	1.27
Size of 52K NB # 135	0.835	1.459	1.735
Size of 52K NB # 136	0.065	0.798	0.298
Size of 52K NB # 137	0.269	1.488	1.219
Size of 52K NB # 138	0.559	0.798	0.69
Size of 52K NB # 139	0.138	2.519	0.457
Size of 52K NB # 140	0.515	0.987	1.038
Size of 52K NB # 141	0.232	0.733	0.37
Size of 52K NB # 142	0.936	0.675	0.827
Size of 52K NB # 143	0.254	1.379	4.892
Size of 52K NB # 144	0.617	0.675	0.399
Size of 52K NB # 145	1.372	1.031	0.508
Size of 52K NB # 146	0.138	0.856	0.472
Size of 52K NB # 147	0.588	1.481	0.261
Size of 52K NB # 148	0.428	0.886	0.639
Size of 52K NB # 149	0.21	0.719	0.573
Size of 52K NB # 150	0.915	0.915	0.755
Size of 52K NB # 151	0.501	1.009	0.675
Size of 52K NB # 152	0.29	1.829	2.207
Size of 52K NB # 153	0.886	0.443	0.45
Size of 52K NB # 154	1.154	0.842	1.64
Size of 52K NB # 155	0.501	0.515	0.936
Size of 52K NB # 156	0.261	0.784	0.414
Size of 52K NB # 157	0.174	0.443	0.24
Size of 52K NB # 158	0.915	1.539	1.669
Size of 52K NB # 159	1.568	1.466	1.321
Size of 52K NB # 160	0.24	0.428	0.886
Size of 52K NB # 161	0.044	0.74	0.377
Size of 52K NB # 162	0.022	1.481	1.372
Size of 52K NB # 163	0.929	5.683	0.653
Size of 52K NB # 164	0.944	0.109	1.016
Size of 52K NB # 165	0.987	0.385	1.161
Size of 52K NB # 166	1.009	0.131	0.363
Size of 52K NB # 167	0.806	0.508	0.581
Size of 52K NB # 168	0.399	2.838	1.532
Size of 52K NB # 169	0.181	4.384	0.348
Size of 52K NB # 170	0.552	5.749	1.336
Size of 52K NB # 171	0.123	1.35	0.994
Size of 52K NB # 172	0.022	0.965	0.711
Size of 52K NB # 173	0.196	1.198	0.595
Size of 52K NB # 174	0.704	0.24	1.735
Size of 52K NB # 175	1.147	0.595	1.466
Size of 52K NB # 176	1.357	1.009	0.399
Size of 52K NB # 177	0.871	0.719	0.123
Size of 52K NB # 178	0.74	5.008	1.169
Size of 52K NB # 179	1.016	1.132	1.103
Size of 52K NB # 180	0.936	0.363	0.406
Size of 52K NB # 181	0.871	6.598	0.356
Size of 52K NB # 182	1.561	4.58	2.315
Size of 52K NB # 183	0.886	0.131	1.459
Size of 52K NB # 184	1.336	1.524	1.103
Size of 52K NB # 185	0.835	1.219	1.43
Size of 52K NB # 186	1.996	0.581	0.015
Size of 52K NB # 187	0.878	2.032	0.486
Size of 52K NB # 188	0.515	0.254	0.428
Size of 52K NB # 189	0.9	1.111	0.007
Size of 52K NB # 190	1.401	3.063	0.915
Size of 52K NB # 191	0.015	0.21	0.218
Size of 52K NB # 192	0.791	2.025	0.007
Size of 52K NB # 193	0.784	0.269	0.356
Size of 52K NB # 194	0.269	3.056	0.457
Size of 52K NB # 195	0.762	4.007	0.45
Size of 52K NB # 196	0.762	2.069	0.581
Size of 52K NB # 197	0.007	2.707	1.597
Size of 52K NB # 198	0.109	2.78	0.595
Size of 52K NB # 199	0.29	3.426	0.203
Size of 52K NB # 200	0.791	3.39	1.045
Size of 52K NB # 201	0.653	3.295	1.089
Size of 52K NB # 202	0.922	0.007	2.562
Size of 52K NB # 203	0.646	1.532	0.675
Size of 52K NB # 204	0.864	4.537	0.232
Size of 52K NB # 205	0.922	1.038	0.479
Size of 52K NB # 206	1.553	1.669	1.372
Size of 52K NB # 207	0.748	1.916	0.668
Size of 52K NB # 208	0.45	0.653	1.082
Size of 52K NB # 209	0.958	1.633	0.312
Size of 52K NB # 210	0.537	1.219	0.631
Size of 52K NB # 211	0.784	0.232	0.305
Size of 52K NB # 212	0.152	0.16	1.089
Size of 52K NB # 213	0.711	1.321	0.356
Size of 52K NB # 214	0.523	1.408	0.377
Size of 52K NB # 215	0.53	2.86	3.128
Size of 52K NB # 216	0.007	1.524	0.929
Size of 52K NB # 217	0.755	1.038	3.789
Size of 52K NB # 218	0.631	2.054	0.044
Size of 52K NB # 219	0.196	1.372	0.631
Size of 52K NB # 220	0.958	2.236	0.486
Size of 52K NB # 221	0.566	2.453	0.944
Size of 52K NB # 222	0.53	1.437	0.769
Size of 52K NB # 223	0.675	1.989	0.755
Size of 52K NB # 224	0.203	2.446	0.051
Size of 52K NB # 225	0.798	1.611	0.123
Size of 52K NB # 226	0.922	0.298	1.016
Size of 52K NB # 227	0.341	2.032	0.552
Size of 52K NB # 228	0.973	0.428	0.922
Size of 52K NB # 229	0.45	1.894	1.103
Size of 52K NB # 230	0.646	1.415	2.098
Size of 52K NB # 231	0.472	0.392	0.922
Size of 52K NB # 232	1.945	0.341	0.392
Size of 52K NB # 233	0.356	0.232	0.602
Size of 52K NB # 234	0.827	0.196	0.479
Size of 52K NB # 235	0.719	0.421	1.343
Size of 52K NB # 236	0.74	2.961	0.436
Size of 52K NB # 237	1.205	2.119	0.61
Size of 52K NB # 238	2.33	4.297	0.428
Size of 52K NB # 239	1.125	3.186	0.385
Size of 52K NB # 240	1.807	3.034	0.798
Size of 52K NB # 241	4.333	2.816	0.015
Size of 52K NB # 242	0.472	3.811	0.022
Size of 52K NB # 243	0.181	2.439	0.9
Size of 52K NB # 244	1.147	3.578	1.002
Size of 52K NB # 245	1.212	3.114	0.987
Size of 52K NB # 246	1.677	2.802	0.573
Size of 52K NB # 247	1.038	2.214	0.385
Size of 52K NB # 248	0.544	4.232	0.595
Size of 52K NB # 249	0.29	1.822	0.356
Size of 52K NB # 250	0.007	2.729	0.653
Size of 52K NB # 251	1.096	1.35	0.886
Size of 52K NB # 252	0.965	2.359	1.466
Size of 52K NB # 253	0.472	0.697	0.922
Size of 52K NB # 254	1.009	1.662	0.653
Size of 52K NB # 255	0.189	1.582	0.878
Size of 52K NB # 256	1.161	0.152	0.777
Size of 52K NB # 257	0.537	1.307	0.036
Size of 52K NB # 258	0.486	0.53	1.176
Size of 52K NB # 259	0.726	0.602	1.546
Size of 52K NB # 260	0.37	1.844	0.566
Size of 52K NB # 261	1.14	2.156	1.568
Size of 52K NB # 262	0.356	1.488	0.015
Size of 52K NB # 263	0.334	0.007	1.147
Size of 52K NB # 264	0.261	0.827	1.677
Size of 52K NB # 265	0.617	1.481	1.931
Size of 52K NB # 266	0.726	0.327	0.559
Size of 52K NB # 267	3.702	1.343	0.436
Size of 52K NB # 268	0.523	1.365	0.232
Size of 52K NB # 269	0.595	1.35	0.058
Size of 52K NB # 270	0.479	1.444	1.321
Size of 52K NB # 271	0.668	0.356	0.319
Size of 52K NB # 272	2.119	0.348	0.573
Size of 52K NB # 273	0.225	0.755	1.778
Size of 52K NB # 274	0.494	1.662	0.145
Size of 52K NB # 275	0.45	0.668	1.14
Size of 52K NB # 276	0.559	0.987	0.573
Size of 52K NB # 277	0.406	0.69	0.624
Size of 52K NB # 278	0.457	0.69	0.806
Size of 52K NB # 279	1.161	0.283	0.515
Size of 52K NB # 280	0.537	0.762	0.552
Size of 52K NB # 281	0.094	0.719	0.631
Size of 52K NB # 282	0.428	0.973	1.677
Size of 52K NB # 283	0.16	0.61	0.298
Size of 52K NB # 284	1.198	0.428	0.668
Size of 52K NB # 285	0.653	3.063	0.653
Size of 52K NB # 286	0.145	0.465	0.675
Size of 52K NB # 287	0.559	0.784	1.684
Size of 52K NB # 288	0.552	0.377	0.501
Size of 52K NB # 289	0.37	3.927	3.477
Size of 52K NB # 290	1.074	1.619	1.502
Size of 52K NB # 291	0.225	0.45	0.661
Size of 52K NB # 292	0.421	1.597	0.036
Size of 52K NB # 293	0.559	1.394	0.711
Size of 52K NB # 294	0.196	0.16	0.617
Size of 52K NB # 295	0.377	3.295	0.82
Size of 52K NB # 296	0.544	1.111	0.53
Size of 52K NB # 297	0.552	1.974	0.537
Size of 52K NB # 298	0.385	2.584	0.37
Size of 52K NB # 299	0.102	1.865	0.755
Size of 52K NB # 300	0.552	4.457	2.163
Size of 52K NB # 301	3.034	3.702	2.642
Size of 52K NB # 302	3.078	2.722	0.951
Size of 52K NB # 303	0.544	2.069	1.88
Size of 52K NB # 304	2.642	5.444	0.726
Size of 52K NB # 305	1.372	1.669	0.494
Size of 52K NB # 306	1.517	1.423	0.254
Size of 52K NB # 307	0.697	1.778	0.269
Size of 52K NB # 308	1.604	0.849	0.421
Size of 52K NB # 309	1.43	1.132	0.762
Size of 52K NB # 310	1.336	0.588	1.096
Size of 52K NB # 311	1.227	1.582	1.161
Size of 52K NB # 312	0.849	2.519	1.459
Size of 52K NB # 313	0.544	6.656	0.24
Size of 52K NB # 314	1.938	2.032	0.552
Size of 52K NB # 315	0.377	4.805	2.221
Size of 52K NB # 316	0.406	2.221	1.836
Size of 52K NB # 317	0.784	3.281	0.871
Size of 52K NB # 318	1.764	3.68	1.974
Size of 52K NB # 319	0.327	2.257	0.029
Size of 52K NB # 320	1.466	3.201	0.944
Size of 52K NB # 321	0.566	4.319	0.661
Size of 52K NB # 322	3.455	2.751	0.109
Size of 52K NB # 323	0.711	2.54	0.058
Size of 52K NB # 324	0.24	2.025	1.945
Size of 52K NB # 325	2.199	2.366	1.198
Size of 52K NB # 326	1.909	7.846	0.726
Size of 52K NB # 327	0.015	1.35	0.21
Size of 52K NB # 328	0.007	1.633	0.842
Size of 52K NB # 329	5.589	2.729	0.784
Size of 52K NB # 330	0.537	1.844	0.704
Size of 52K NB # 331	1.807	1.488	0.45
Size of 52K NB # 332	0.588	0.436	1.35
Size of 52K NB # 333	2.09	1.452	0.755
Size of 52K NB # 334	0.479	0.82	0.007
Size of 52K NB # 335	1.865	0.015	1.481
Size of 52K NB # 336	1.06	0.886	0.443
Size of 52K NB # 337	2.475	0.893	0.69
Size of 52K NB # 338	0.007	1.931	0.015
Size of 52K NB # 339	0.486	3.557	0.225
Size of 52K NB # 340	0.704	3.012	0.007
Size of 52K NB # 341	3.484	0.915	0.566
Size of 52K NB # 342	0.29	3.716	0.806
Size of 52K NB # 343	0.334	1.176	3.346
Size of 52K NB # 344	0.007	1.096	1.604
Size of 52K NB # 345	0.167	0.936	1.016
Size of 52K NB # 346	4.065	1.343	0.007
Size of 52K NB # 347	0.015	1.626	0.886
Size of 52K NB # 348	0.007	1.212	0.719
Size of 52K NB # 349	0.015	0.015	1.067
Size of 52K NB # 350	0.544	6.075	2.112
Size of 52K NB # 351	0.094	3.397	1.495
Size of 52K NB # 352	0.029	1.43	0.675
Size of 52K NB # 353	0.051	2.403	0.798
Size of 52K NB # 354	2.584	2.105	1.111
Size of 52K NB # 355	1.8	0.82	0.653
Size of 52K NB # 356	0.007	0.08	0.994
Size of 52K NB # 357	0.479	0.69	1.357
Size of 52K NB # 358	0.094	0.102	0.007
Size of 52K NB # 359	0.007	0.915	2.7
Size of 52K NB # 360	0.029	0.769	0.798
Size of 52K NB # 361	1.546	0.711	3.477
Size of 52K NB # 362	0.399	3.941	0.907
Size of 52K NB # 363	0.719	4.515	0.269
Size of 52K NB # 364	0.486	0.181	0.936
Size of 52K NB # 365	0.617	0.544	1.14
Size of 52K NB # 366	4.181	0.406	2.33
Size of 52K NB # 367	0.494	0.827	2.04
Size of 52K NB # 368	0.022	0.886	0.501
Size of 52K NB # 369	0.363	1.103	1.031
Size of 52K NB # 370	0.653	0.559	0.029
Size of 52K NB # 371	1.437	0.189	1.038
Size of 52K NB # 372	0.392	0.16	1.314
Size of 52K NB # 373	1.945	0.813	0.015
Size of 52K NB # 374	0.646	0.109	1.365
Size of 52K NB # 375	0.015	0.022	0.864
Size of 52K NB # 376	0.312	3.593	0.53
Size of 52K NB # 377	0.711	0.167	0.624
Size of 52K NB # 378	0.058	4.116	1.677
Size of 52K NB # 379	2.076	1.212	2.083
Size of 52K NB # 380	0.457	0.051	2.519
Size of 52K NB # 381	0.936	0.015	1.016
Size of 52K NB # 382	0.029	3.295	0.573
Size of 52K NB # 383	0.189	0.167	0.007
Size of 52K NB # 384	0.436	0.893	2.635
Size of 52K NB # 385	0.806	1.321	0.581
Size of 52K NB # 386	0.131	1.096	1.648
Size of 52K NB # 387	0.341	1.611	0.711
Size of 52K NB # 388	2.148	1.386	0.327
Size of 52K NB # 389	0.203	1.502	0.377
Size of 52K NB # 390	0.145	1.372	1.764
Size of 52K NB # 391	0.457	0.697	1.466
Size of 52K NB # 392	0.232	0.704	0.617
Size of 52K NB # 393	0.508	1.023	0.552
Size of 52K NB # 394	2.018	0.711	1.111
Size of 52K NB # 395	0.465	1.336	2.294
Size of 52K NB # 396	0.261	0.015	0.007
Size of 52K NB # 397	2.41	1.147	1.082
Size of 52K NB # 398	0.617	3.317	0.748
Size of 52K NB # 399	1.408	2.178	0.864
Size of 52K NB # 400	0.109	0.639	0.29
Size of 52K NB # 401	0.24	1.394	1.161
Size of 52K NB # 402	0.232	0.922	1.19
Size of 52K NB # 403	0.123	1.19	0.82
Size of 52K NB # 404	0.748	1.51	0.465
Size of 52K NB # 405	0.094	0.029	2.838
Size of 52K NB # 406	0.029	0.044	0.436
Size of 52K NB # 407	2.156	0.501	1.778
Size of 52K NB # 408	0.218	0.9	0.951
Size of 52K NB # 409	0.436	3.448	0.559
Size of 52K NB # 410	0.022	4.007	0.842
Size of 52K NB # 411	0.508	1.394	0.421
Size of 52K NB # 412	0.029	0.69	0.53
Size of 52K NB # 413	0.116	0.276	2.584
Size of 52K NB # 414	0.036	0.871	1.256
Size of 52K NB # 415	0.827	0.835	0.486
Size of 52K NB # 416	0.886	1.401	0.494
Size of 52K NB # 417	0.189	2.04	0.82
Size of 52K NB # 418	0.261	1.423	1.648
Size of 52K NB # 419	0.494	0.21	0.276
Size of 52K NB # 420	0.348	0.029	1.459
Size of 52K NB # 421	0.762	2.323	1.532
Size of 52K NB # 422	0.878	2.918	0.784
Size of 52K NB # 423	0.421	0.886	0.958
Size of 52K NB # 424	0.915	0.726	0.218
Size of 52K NB # 425	0.508	0.472	3.121
Size of 52K NB # 426	0.617	4.297	2.983
Size of 52K NB # 427	0.138	2.628	0.559
Size of 52K NB # 428	0.051	2.475	1.684
Size of 52K NB # 429	0.138	3.114	4.232
Size of 52K NB # 430	0.45	1.031	1.473
Size of 52K NB # 431	0.733	2.889	0.45
Size of 52K NB # 432	1.822	1.103	2.366
Size of 52K NB # 433	0.748	2.78	1.945
Size of 52K NB # 434	0.762	2.294	4.558
Size of 52K NB # 435	0.661	2.635	1.916
Size of 52K NB # 436	0.392	3.281	1.575
Size of 52K NB # 437	0.334	2.301	1.408
Size of 52K NB # 438	0.733	1.002	2.047
Size of 52K NB # 439	0.45	2.265	2.628
Size of 52K NB # 440	0.24	0.21	5.814
Size of 52K NB # 441	1.299	3.39	0.203
Size of 52K NB # 442	0.936	1.118	1.996
Size of 52K NB # 443	1.002	3.303	0.392
Size of 52K NB # 444	0.015	1.466	0.479
Size of 52K NB # 445	0.058	1.002	0.508
Size of 52K NB # 446	0.138	2.003	2.294
Size of 52K NB # 447	0.218	2.533	0.007
Size of 52K NB # 448	0.065	2.562	1.655
Size of 52K NB # 449	0.465	1.561	0.377
Size of 52K NB # 450	0.065	1.241	0.414
Size of 52K NB # 451	1.161	2.475	2.381
Size of 52K NB # 452	1.764	2.417	2.076
Size of 52K NB # 453	0.145	0.189	0.022
Size of 52K NB # 454	2.366	2.25	0.022
Size of 52K NB # 455	0.544	0.094	0.864
Size of 52K NB # 456	0.269	0.276	1.807
Size of 52K NB # 457	0.174	0.806	3.274
Size of 52K NB # 458	0.356	2.853	1.002
Size of 52K NB # 459	0.065	0.406	1.902
Size of 52K NB # 460	0.421		1.161
Size of 52K NB # 461	0.16		0.944
Size of 52K NB # 462	0.45		1.183
Size of 52K NB # 463	0.007		0.312
Size of 52K NB # 464	0.385		0.726
Size of 52K NB # 465	0.254		1.154
Size of 52K NB # 466	0.116		1.169
Size of 52K NB # 467	1.307		0.232
Size of 52K NB # 468	0.798		1.132
Size of 52K NB # 469	0.399		0.486
Size of 52K NB # 470	1.35		1.662
Size of 52K NB # 471	1.19		0.24
Size of 52K NB # 472	0.595		0.864
Size of 52K NB # 473	0.116		0.327
Size of 52K NB # 474	0.573		0.936
Size of 52K NB # 475	1.06		1.539
Size of 52K NB # 476	0.036		1.343
Size of 52K NB # 477	0.798		0.385
Size of 52K NB # 478	0.769		1.27
Size of 52K NB # 479	0.094		1.118
Size of 52K NB # 480	0.21		1.14
Size of 52K NB # 481	1.452		0.748
Size of 52K NB # 482	0.53		1.611
Size of 52K NB # 483	1.481		0.356
Size of 52K NB # 484	0.675		0.348
Size of 52K NB # 485	0.406		1.111
Size of 52K NB # 486	0.631		2.112
Size of 52K NB # 487	0.958		0.406
Size of 52K NB # 488	0.668		1.183
Size of 52K NB # 489	0.994		0.428
Size of 52K NB # 490	0.965		2.519
Size of 52K NB # 491	0.842		0.661
Size of 52K NB # 492	0.631		0.711
Size of 52K NB # 493	1.169		1.118
Size of 52K NB # 494	0.348		1.169
Size of 52K NB # 495	0.842		0.428
Size of 52K NB # 496	0.174		0.552
Size of 52K NB # 497	0.907		0.864
Size of 52K NB # 498	0.748		0.377
Size of 52K NB # 499	1.662		0.45
Size of 52K NB # 500	0.849		1.19
Size of 52K NB # 501	0.646		0.356
Size of 52K NB # 502	0.769		0.21
Size of 52K NB # 503	0.515		0.414
Size of 52K NB # 504	0.748		0.566
Size of 52K NB # 505	0.37		0.893
Size of 52K NB # 506	0.334		0.21
Size of 52K NB # 507	0.421		1.198
Size of 52K NB # 508	0.269		0.015
Size of 52K NB # 509	1.379		1.698
Size of 52K NB # 510	1.444		0.944
Size of 52K NB # 511	0.537		1.771
Size of 52K NB # 512	0.501		0.639
Size of 52K NB # 513	0.871		0.573
Size of 52K NB # 514	0.523		0.907
Size of 52K NB # 515	1.016		0.893
Size of 52K NB # 516	0.138		0.849
Size of 52K NB # 517	0.617		0.457
Size of 52K NB # 518	0.486		1.009
Size of 52K NB # 519	0.479		0.537
Size of 52K NB # 520	0.174		0.385
Size of 52K NB # 521	0.726		1.248
Size of 52K NB # 522	0.639		0.791
Size of 52K NB # 523	0.406		0.283
Size of 52K NB # 524	0.494		1.285
Size of 52K NB # 525	0.813		0.907
Size of 52K NB # 526	0.74		1.488
Size of 52K NB # 527	0.377		0.871
Size of 52K NB # 528	0.944		0.334
Size of 52K NB # 529	1.713		0.443
Size of 52K NB # 530	0.167		0.682
Size of 52K NB # 531	0.602		1.089
Size of 52K NB # 532	0.661		1.111
Size of 52K NB # 533	0.733		1.423
Size of 52K NB # 534	0.044		1.125
Size of 52K NB # 535	0.036		1.488
Size of 52K NB # 536	0.181		0.261
Size of 52K NB # 537	0.022		0.951
Size of 52K NB # 538	0.436		0.189
Size of 52K NB # 539	1.713		0.327
Size of 52K NB # 540	0.174		0.015
Size of 52K NB # 541	2.105		0.022
Size of 52K NB # 542	0.298		0.98
Size of 52K NB # 543	0.646		0.835
Size of 52K NB # 544	0.494		0.399
Size of 52K NB # 545	1.074		0.392
Size of 52K NB # 546	0.537		0.356
Size of 52K NB # 547	0.726		0.022
Size of 52K NB # 548	0.668		0.494
Size of 52K NB # 549	0.45		0.167
Size of 52K NB # 550	0.377		0.827
Size of 52K NB # 551	0.871		0.61
Size of 52K NB # 552	0.058		0.907
Size of 52K NB # 553	0.37		2.083
Size of 52K NB # 554	0.465		0.022
Size of 52K NB # 555	0.421		0.581
Size of 52K NB # 556	1.176		0.377
Size of 52K NB # 557	1.045		0.015
Size of 52K NB # 558	1.394		0.769
Size of 52K NB # 559	2.098		1.096
Size of 52K NB # 560	0.552		0.436
Size of 52K NB # 561	0.479		0.479
Size of 52K NB # 562	0.53		1.357
Size of 52K NB # 563	1.532		0.552
Size of 52K NB # 564	0.537		0.835
Size of 52K NB # 565	0.515		1.59
Size of 52K NB # 566	0.515		1.307
Size of 52K NB # 567	1.502		1.132
Size of 52K NB # 568	0.45		0.537
Size of 52K NB # 569	1.27		0.523
Size of 52K NB # 570	1.198		0.087
Size of 52K NB # 571	2.388		1.611
Size of 52K NB # 572	0.878		0.356
Size of 52K NB # 573	0.457		0.044
Size of 52K NB # 574	0.269		0.973
Size of 52K NB # 575	1.452		1.219
Size of 52K NB # 576	1.198		1.089
Size of 52K NB # 577	1.938		0.588
Size of 52K NB # 578	0.334		0.167
Size of 52K NB # 579	2.25		0.377
Size of 52K NB # 580	0.624		0.29
Size of 52K NB # 581	0.595		0.298
Size of 52K NB # 582	0.421		1.082
Size of 52K NB # 583	2.025		0.581
Size of 52K NB # 584	0.443		0.022
Size of 52K NB # 585	2.337		0.98
Size of 52K NB # 586	1.336		0.704
Size of 52K NB # 587	0.007		0.022
Size of 52K NB # 588	1.263		0.015
Size of 52K NB # 589	0.399		1.219
Size of 52K NB # 590	1.038		0.588
Size of 52K NB # 591	0.668		0.015
Size of 52K NB # 592	0.697		0.973
Size of 52K NB # 593	0.965		1.205
Size of 52K NB # 594	0.588		0.218
Size of 52K NB # 595	0.53		0.53
Size of 52K NB # 596	0.806		0.312
Size of 52K NB # 597	0.704		0.312
Size of 52K NB # 598	2.374		0.283
Size of 52K NB # 599	0.704		1.386
Size of 52K NB # 600	0.631		0.356
Size of 52K NB # 601	0.777		0.82
Size of 52K NB # 602	0.806		1.72
Size of 52K NB # 603	1.379		1.415
Size of 52K NB # 604	1.096		3.6
Size of 52K NB # 605	1.074		2.083
Size of 52K NB # 606	1.35		0.015
Size of 52K NB # 607	0.595		0.414
Size of 52K NB # 608	0.9		0.015
Size of 52K NB # 609	0.414		0.225
Size of 52K NB # 610	1.757		1.248
Size of 52K NB # 611	0.443		1.241
Size of 52K NB # 612	0.668		0.544
Size of 52K NB # 613	0.523		1.764
Size of 52K NB # 614	0.842		0.181
Size of 52K NB # 615	1.408		1.386
Size of 52K NB # 616	0.82		0.327
Size of 52K NB # 617	1.415		0.167
Size of 52K NB # 618	0.218		0.029
Size of 52K NB # 619	0.907		1.219
Size of 52K NB # 620	0.878		1.205
Size of 52K NB # 621	0.232		0.029
Size of 52K NB # 622	1.851		1.169
Size of 52K NB # 623	1.111		0.61
Size of 52K NB # 624	1.103		0.109
Size of 52K NB # 625	1.154		1.045
Size of 52K NB # 626	0.465		0.29
Size of 52K NB # 627	0.363		0.167
Size of 52K NB # 628	0.479		0.327
Size of 52K NB # 629	0.871		0.421
Size of 52K NB # 630	2.504		1.735
Size of 52K NB # 631	1.786		0.08
Size of 52K NB # 632	0.74		0.24
Size of 52K NB # 633	0.472		0.305
Size of 52K NB # 634	1.677		0.864
Size of 52K NB # 635	0.987		1.067
Size of 52K NB # 636	1.285		0.406
Size of 52K NB # 637	1.466		1.524
Size of 52K NB # 638	2.076		0.581
Size of 52K NB # 639	1.111		0.356
Size of 52K NB # 640	0.494		2.25
Size of 52K NB # 641	0.74		0.74
Size of 52K NB # 642	0.566		0.443
Size of 52K NB # 643	0.98		0.552
Size of 52K NB # 644	0.399		1.241
Size of 52K NB # 645	0.922		0.015
Size of 52K NB # 646	0.189		0.044
Size of 52K NB # 647	0.733		0.428
Size of 52K NB # 648	1.27		0.015
Size of 52K NB # 649	0.523		0.094
Size of 52K NB # 650	1.125		0.254
Size of 52K NB # 651	1.452		0.174
Size of 52K NB # 652	0.719		0.247
Size of 52K NB # 653	0.798		0.319
Size of 52K NB # 654	0.944		0.254
Size of 52K NB # 655	0.661		0.907
Size of 52K NB # 656	0.82		0.501
Size of 52K NB # 657	1.009		0.406
Size of 52K NB # 658	1.176		0.116
Size of 52K NB # 659	0.748		1.06
Size of 52K NB # 660	0.457		0.247
Size of 52K NB # 661	0.806		0.044
Size of 52K NB # 662	1.633		0.16
Size of 52K NB # 663	0.944		0.356
Size of 52K NB # 664	2.461		0.181
Size of 52K NB # 665	0.065		0.044
Size of 52K NB # 666	0.472		0.392
Size of 52K NB # 667	0.443		1.089
Size of 52K NB # 668	1.321		0.37
Size of 52K NB # 669	0.189		0.544
Size of 52K NB # 670	0.624		0.465
Size of 52K NB # 671	0.726		0.21
Size of 52K NB # 672	0.856		0.269
Size of 52K NB # 673	0.232		0.494
Size of 52K NB # 674	0.813		1.169
Size of 52K NB # 675	0.29		0.16
Size of 52K NB # 676	0.595		0.123
Size of 52K NB # 677	0.261		0.051
Size of 52K NB # 678	0.501		0.356
Size of 52K NB # 679	0.348		0.377
Size of 52K NB # 680	1.205		1.096
Size of 52K NB # 681	1.923		0.356
Size of 52K NB # 682	0.501		0.21
Size of 52K NB # 683	0.646		0.094
Size of 52K NB # 684	1.778		0.298
Size of 52K NB # 685	0.697		0.377
Size of 52K NB # 686	0.421		0.334
Size of 52K NB # 687	0.356		0.029
Size of 52K NB # 688	0.269		0.029
Size of 52K NB # 689	0.29		2.344
Size of 52K NB # 690	0.319		0.015
Size of 52K NB # 691	0.661		0.029
Size of 52K NB # 692	0.269		1.336
Size of 52K NB # 693	0.015		1.401
Size of 52K NB # 694	0.646		0.109
Size of 52K NB # 695	0.501		0.269
Size of 52K NB # 696	1.089		0.784
Size of 52K NB # 697	0.428		0.145
Size of 52K NB # 698	0.305		0.058
Size of 52K NB # 699	0.661		0.675
Size of 52K NB # 700	0.181		0.131
Size of 52K NB # 701	0.653		0.421
Size of 52K NB # 702	0.276		0.537
Size of 52K NB # 703	0.929		0.232
Size of 52K NB # 704	0.327		0.254
Size of 52K NB # 705	0.827		0.29
Size of 52K NB # 706	0.029		0.762
Size of 52K NB # 707	0.639		0.015
Size of 52K NB # 708	0.225		0.595
Size of 52K NB # 709	1.14		2.809
Size of 52K NB # 710	0.806		0.406
Size of 52K NB # 711	0.74		0.167
Size of 52K NB # 712	0.029		0.015
Size of 52K NB # 713	0.893		0.022
Size of 52K NB # 714	1.147		0.029
Size of 52K NB # 715	0.508		1.931
Size of 52K NB # 716	1.183		0.015
Size of 52K NB # 717	0.225		0.065
Size of 52K NB # 718	1.822		0.61
Size of 52K NB # 719	0.269		1.96
Size of 52K NB # 720	0.232		0.022
Size of 52K NB # 721	0.827		0.029
Size of 52K NB # 722	0.247		0.682
Size of 52K NB # 723	0.348		0.109
Size of 52K NB # 724	0.624		0.559
Size of 52K NB # 725	0.653		0.261
Size of 52K NB # 726	0.377		0.203
Size of 52K NB # 727	0.566		1.06
Size of 52K NB # 728	0.283		0.356
Size of 52K NB # 729	0.595		0.559
Size of 52K NB # 730	0.45		0.29
Size of 52K NB # 731	0.007		0.269
Size of 52K NB # 732	0.479		0.363
Size of 52K NB # 733	1.626		6.743
Size of 52K NB # 734	0.087		0.29
Size of 52K NB # 735	0.377		0.486
Size of 52K NB # 736	0.428		0.24
Size of 52K NB # 737	0.269		0.849
Size of 52K NB # 738	0.029		1.002
Size of 52K NB # 739	0.406		0.552
Size of 52K NB # 740	0.385		0.08
Size of 52K NB # 741	0.254		1.357
Size of 52K NB # 742	0.864		0.479
Size of 52K NB # 743	0.573		0.319
Size of 52K NB # 744	0.965		0.508
Size of 52K NB # 745	0.167		0.573
Size of 52K NB # 746	0.015		0.436
Size of 52K NB # 747	0.82		3.999
Size of 52K NB # 748	0.443		0.131
Size of 52K NB # 749	1.248		0.377
Size of 52K NB # 750	0.356		0.058
Size of 52K NB # 751	0.363		0.152
Size of 52K NB # 752	0.007		0.283
Size of 52K NB # 753	0.406		0.015
Size of 52K NB # 754	0.385		0.348
Size of 52K NB # 755	0.617		0.109
Size of 52K NB # 756	0.225		0.044
Size of 52K NB # 757	0.189		0.327
Size of 52K NB # 758	0.247		0.116
Size of 52K NB # 759	0.486		1.147
Size of 52K NB # 760	0.377		0.102
Size of 52K NB # 761	0.566		0.015
Size of 52K NB # 762	0.247		0.319
Size of 52K NB # 763	0.058		0.044
Size of 52K NB # 764	0.523		0.174
Size of 52K NB # 765	0.573		0.893
Size of 52K NB # 766	0.523		0.334
Size of 52K NB # 767	0.087		0.261
Size of 52K NB # 768	0.436		0.116
Size of 52K NB # 769	0.145		0.015
Size of 52K NB # 770	0.073		0.414
Size of 52K NB # 771	0.341		0.428
Size of 52K NB # 772	0.544		0.29
Size of 52K NB # 773	0.276		0.305
Size of 52K NB # 774	0.552		0.327
Size of 52K NB # 775	0.907		0.109
Size of 52K NB # 776	0.312		0.08
Size of 52K NB # 777	0.523		0.167
Size of 52K NB # 778	0.225		0.015
Size of 52K NB # 779	0.08		0.827
Size of 52K NB # 780	0.602		0.051
Size of 52K NB # 781	0.131		0.189
Size of 52K NB # 782	0.363		0.08
Size of 52K NB # 783	0.218		0.022
Size of 52K NB # 784	0.523		0.305
Size of 52K NB # 785	0.566		0.247
Size of 52K NB # 786	0.798		0.269
Size of 52K NB # 787	0.508		0.073
Size of 52K NB # 788	0.472		0.45
Size of 52K NB # 789	1.299		0.138
Size of 52K NB # 790	0.428		0.029
Size of 52K NB # 791	0.929		0.174
Size of 52K NB # 792	0.871		0.131
Size of 52K NB # 793	0.501		0.073
Size of 52K NB # 794	0.806		0.015
Size of 52K NB # 795	2.265		0.189
Size of 52K NB # 796	0.181		2.94
Size of 52K NB # 797	0.247		0.53
Size of 52K NB # 798	1.626		0.029
Size of 52K NB # 799	0.711		0.319
Size of 52K NB # 800	1.096		0.015
Size of 52K NB # 801	0.98		0.261
Size of 52K NB # 802	0.189		0.08
Size of 52K NB # 803	0.181		0.203
Size of 52K NB # 804	0.675		0.602
Size of 52K NB # 805	2.294		0.45
Size of 52K NB # 806	1.502		0.392
Size of 52K NB # 807	0.704		0.109
Size of 52K NB # 808	0.878		0.348
Size of 52K NB # 809	0.443		0.283
Size of 52K NB # 810	0.247		0.21
Size of 52K NB # 811	1.401		0.573
Size of 52K NB # 812	1.764		0.711
Size of 52K NB # 813	0.864		0.022
Size of 52K NB # 814	1.524		0.196
Size of 52K NB # 815	0.131		0.196
Size of 52K NB # 816	0.392		0.051
Size of 52K NB # 817	0.298		0.436
Size of 52K NB # 818	0.501		0.261
Size of 52K NB # 819	0.029		0.951
Size of 52K NB # 820	0.784		3.687
Size of 52K NB # 821	0.624		0.189
Size of 52K NB # 822	0.523		0.174
Size of 52K NB # 823	0.414		0.559
Size of 52K NB # 824	0.479		0.247
Size of 52K NB # 825	0.777		0.595
Size of 52K NB # 826	0.486		0.443
Size of 52K NB # 827	0.479		0.174
Size of 52K NB # 828	0.327		0.341
Size of 52K NB # 829	0.472		0.298
Size of 52K NB # 830	0.022		0.036
Size of 52K NB # 831	0.051		0.327
Size of 52K NB # 832	1.481		2.09
Size of 52K NB # 833	1.524		0.457
Size of 52K NB # 834	0.602		0.276
Size of 52K NB # 835	0.116		1.169
Size of 52K NB # 836	0.733		0.421
Size of 52K NB # 837	0.312		0.131
Size of 52K NB # 838	0.646		0.552
Size of 52K NB # 839	0.392		0.704
Size of 52K NB # 840	0.312		0.334
Size of 52K NB # 841	0.029		0.298
Size of 52K NB # 842	0.196		0.022
Size of 52K NB # 843	0.479		0.276
Size of 52K NB # 844	0.036		0.029
Size of 52K NB # 845	0.225		0.015
Size of 52K NB # 846	0.406		0.174
Size of 52K NB # 847	0.029		0.015
Size of 52K NB # 848	0.341		0.058
Size of 52K NB # 849	0.08		0.936
Size of 52K NB # 850	0.69		0.051
Size of 52K NB # 851	0.196		0.102
Size of 52K NB # 852	0.087		0.123
Size of 52K NB # 853	0.508		0.145
Size of 52K NB # 854	0.544		0.036
Size of 52K NB # 855	0.639		0.181
Size of 52K NB # 856	0.682		0.094
Size of 52K NB # 857	2.831		0.123
Size of 52K NB # 858	0.225		0.965
Size of 52K NB # 859	2.889		0.392
Size of 52K NB # 860	0.74		1.858
Size of 52K NB # 861	0.225		0.094
Size of 52K NB # 862	0.682		0.16
Size of 52K NB # 863	0.167		0.036
Size of 52K NB # 864	0.152		0.181
Size of 52K NB # 865	0.21		0.087
Size of 52K NB # 866	1.328		0.537
Size of 52K NB # 867	0.385		0.377
Size of 52K NB # 868	0.987		0.748
Size of 52K NB # 869	0.987		0.929
Size of 52K NB # 870	1.045		0.421
Size of 52K NB # 871	0.174		0.305
Size of 52K NB # 872	0.348		0.813
Size of 52K NB # 873	0.269		0.668
Size of 52K NB # 874	1.256		0.559
Size of 52K NB # 875	0.247		0.682
Size of 52K NB # 876	0.457		0.74
Size of 52K NB # 877	0.421		0.283
Size of 52K NB # 878	0.102		0.588
Size of 52K NB # 879	0.704		0.515
Size of 52K NB # 880	0.225		0.61
Size of 52K NB # 881	0.784		0.53
Size of 52K NB # 882	0.029		0.45
Size of 52K NB # 883	0.399		0.37
Size of 52K NB # 884	0.595		0.414
Size of 52K NB # 885	0.029		0.777
Size of 52K NB # 886	0.276		0.777
Size of 52K NB # 887	0.755		0.748
Size of 52K NB # 888	0.363		0.769
Size of 52K NB # 889	0.276		0.392
Size of 52K NB # 890	0.37		0.777
Size of 52K NB # 891	0.102		0.639
Size of 52K NB # 892	0.247		0.21
Size of 52K NB # 893	0.029		0.45
Size of 52K NB # 894	0.189		0.283
Size of 52K NB # 895	0.16		0.305
Size of 52K NB # 896	0.051		0.247
Size of 52K NB # 897	0.247		0.45
Size of 52K NB # 898	0.356		1.677
Size of 52K NB # 899	0.08		0.755
Size of 52K NB # 900	0.573		0.769
Size of 52K NB # 901	0.065		0.196
Size of 52K NB # 902	0.283		0.552
Size of 52K NB # 903	0.065		0.363
Size of 52K NB # 904	0.087		0.341
Size of 52K NB # 905	0.319		0.624
Size of 52K NB # 906	0.065		0.283
Size of 52K NB # 907	0.24		0.559
Size of 52K NB # 908	0.174		0.218
Size of 52K NB # 909	0.196		1.031
Size of 52K NB # 910	0.37		0.334
Size of 52K NB # 911	0.116		0.298
Size of 52K NB # 912	0.334		1.002
Size of 52K NB # 913	0.494		0.24
Size of 52K NB # 914	0.341		0.363
Size of 52K NB # 915	0.573		1.067
Size of 52K NB # 916	0.544		1.321
Size of 52K NB # 917	0.327		0.719
Size of 52K NB # 918	0.174		1.938
Size of 52K NB # 919	0.167		1.241
Size of 52K NB # 920	0.254		1.568
Size of 52K NB # 921	0.131		1.539
Size of 52K NB # 922	0.152		0.305
Size of 52K NB # 923	0.319		0.356
Size of 52K NB # 924	0.269		0.283
Size of 52K NB # 925	0.806		0.915
Size of 52K NB # 926	0.24		0.312
Size of 52K NB # 927	0.907		0.392
Size of 52K NB # 928	1.401		0.015
Size of 52K NB # 929	0.131		0.907
Size of 52K NB # 930	0.254		1.292
Size of 52K NB # 931	0.123		1.147
Size of 52K NB # 932	0.856		1.336
Size of 52K NB # 933	0.254		2.09
Size of 52K NB # 934	0.399		0.015
Size of 52K NB # 935	0.951		1.14
Size of 52K NB # 936	0.653		0.029
Size of 52K NB # 937	0.261		0.515
Size of 52K NB # 938	0.624		1.183
Size of 52K NB # 939	0.319		1.241
Size of 52K NB # 940	0.523		0.508
Size of 52K NB # 941	0.45		0.653
Size of 52K NB # 942	0.436		0.566
Size of 52K NB # 943	0.581		1.118
Size of 52K NB # 944	0.479		0.421
Size of 52K NB # 945	0.566		1.234
Size of 52K NB # 946	1.553		0.334
Size of 52K NB # 947	0.203		0.102
Size of 52K NB # 948	0.631		0.109
Size of 52K NB # 949	2.33		0.45
Size of 52K NB # 950	0.523		0.515
Size of 52K NB # 951	1.067		0.015
Size of 52K NB # 952	0.559		0.385
Size of 52K NB # 953	0.74		0.348
Size of 52K NB # 954	0.203		0.653
Size of 52K NB # 955	1.009		1.379
Size of 52K NB # 956	0.189		0.363
Size of 52K NB # 957	0.036		0.668
Size of 52K NB # 958	0.886		0.138
Size of 52K NB # 959	1.009		0.152
Size of 52K NB # 960	0.392		1.14
Size of 52K NB # 961	0.675		0.465
Size of 52K NB # 962	0.494		1.524
Size of 52K NB # 963	0.102		0.312
Size of 52K NB # 964	1.336		0.414
Size of 52K NB # 965	0.334		1.307
Size of 52K NB # 966	0.508		1.002
Size of 52K NB # 967	1.626		0.661
Size of 52K NB # 968	0.733		0.523
Size of 52K NB # 969	0.065		0.501
Size of 52K NB # 970	0.479		0.414
Size of 52K NB # 971	0.029		0.465
Size of 52K NB # 972	0.065		0.283
Size of 52K NB # 973	0.24		0.457
Size of 52K NB # 974	0.029		0.189
Size of 52K NB # 975	0.53		0.414
Size of 52K NB # 976	0.508		0.16
Size of 52K NB # 977	1.06		0.813
Size of 52K NB # 978	0.552		0.69
Size of 52K NB # 979	0.457		0.327
Size of 52K NB # 980	0.733		0.9
Size of 52K NB # 981	0.726		0.029
Size of 52K NB # 982	0.552		0.595
Size of 52K NB # 983	0.232		0.566
Size of 52K NB # 984	1.307		0.254
Size of 52K NB # 985	0.167		0.827
Size of 52K NB # 986	0.305		0.559
Size of 52K NB # 987	0.058		0.523
Size of 52K NB # 988	0.385		0.639
Size of 52K NB # 989	0.436		0.392
Size of 52K NB # 990	0.675		0.334
Size of 52K NB # 991	0.334		0.653
Size of 52K NB # 992	0.581		0.617
Size of 52K NB # 993	0.029		1.662
Size of 52K NB # 994	1.19		0.501
Size of 52K NB # 995	0.392		1.807
Size of 52K NB # 996	0.501		0.436
Size of 52K NB # 997	1.423		0.327
Size of 52K NB # 998	0.138		0.653
Size of 52K NB # 999	1.067		0.61
Size of 52K NB # 1000	0.348		0.646
Size of 52K NB # 1001	1.038		1.227
Size of 52K NB # 1002	0.174		0.668
Size of 52K NB # 1003	1.103		0.37
Size of 52K NB # 1004	2.424		0.312
Size of 52K NB # 1005	0.508		0.218
Size of 52K NB # 1006	1.452		0.994
Size of 52K NB # 1007	0.102		0.559
Size of 52K NB # 1008	0.08		0.167
Size of 52K NB # 1009	1.06		0.98
Size of 52K NB # 1010	0.508		0.414
Size of 52K NB # 1011	1.016		0.385
Size of 52K NB # 1012	0.501		0.087
Size of 52K NB # 1013	0.312		0.276
Size of 52K NB # 1014	0.878		0.45
Size of 52K NB # 1015	0.334		0.152
Size of 52K NB # 1016	0.69		1.06
Size of 52K NB # 1017	1.096		0.733
Size of 52K NB # 1018	0.53		0.116
Size of 52K NB # 1019	0.9		0.719
Size of 52K NB # 1020	0.523		0.944
Size of 52K NB # 1021	0.523		1.553
Size of 52K NB # 1022	0.668		0.356
Size of 52K NB # 1023	0.755		0.196
Size of 52K NB # 1024	0.029		1.023
Size of 52K NB # 1025	0.109		0.181
Size of 52K NB # 1026	1.161		0.443
Size of 52K NB # 1027	0.777		1.031
Size of 52K NB # 1028	0.624		1.096
Size of 52K NB # 1029	1.045		0.094
Size of 52K NB # 1030	0.334		0.102
Size of 52K NB # 1031	0.842		0.515
Size of 52K NB # 1032	0.864		0.523
Size of 52K NB # 1033	0.537		0.878
Size of 52K NB # 1034	0.762		0.733
Size of 52K NB # 1035	0.276		0.748
Size of 52K NB # 1036	1.749		0.864
Size of 52K NB # 1037	0.022		0.646
Size of 52K NB # 1038	0.392		1.111
Size of 52K NB # 1039	1.19		0.827
Size of 52K NB # 1040	0.494		1.263
Size of 52K NB # 1041	0.465		1.045
Size of 52K NB # 1042	1.59		0.537
Size of 52K NB # 1043	0.015		1.176
Size of 52K NB # 1044	1.285		0.486
Size of 52K NB # 1045	0.029		0.385
Size of 52K NB # 1046	1.706		1.009
Size of 52K NB # 1047	0.044		0.951
Size of 52K NB # 1048	1.067		2.359
Size of 52K NB # 1049	1.031		0.646
Size of 52K NB # 1050	1.132		0.856
Size of 52K NB # 1051	0.356		0.697
Size of 52K NB # 1052	1.517		2.584
Size of 52K NB # 1053	0.036		0.777
Size of 52K NB # 1054	0.849		0.559
Size of 52K NB # 1055	0.312		0.029
Size of 52K NB # 1056	0.544		1.052
Size of 52K NB # 1057	0.624		0.544
Size of 52K NB # 1058	0.145		0.624
Size of 52K NB # 1059	0.37		0.537
Size of 52K NB # 1060	2.33		1.234
Size of 52K NB # 1061	0.392		0.907
Size of 52K NB # 1062	0.661		1.43
Size of 52K NB # 1063	2.207		1.553
Size of 52K NB # 1064	0.261		0.798
Size of 52K NB # 1065	0.029		0.073
Size of 52K NB # 1066	0.276		1.161
Size of 52K NB # 1067	0.428		0.515
Size of 52K NB # 1068	0.167		0.24
Size of 52K NB # 1069	0.377		1.648
Size of 52K NB # 1070	0.334		0.573
Size of 52K NB # 1071	0.044		0.922
Size of 52K NB # 1072	0.341		0.936
Size of 52K NB # 1073	0.065		0.842
Size of 52K NB # 1074	0.479		0.406
Size of 52K NB # 1075	0.45		0.675
Size of 52K NB # 1076	0.428		2.069
Size of 52K NB # 1077	0.588		0.21
Size of 52K NB # 1078	0.443		0.849
Size of 52K NB # 1079	0.436		1.023
Size of 52K NB # 1080	0.181		1.111
Size of 52K NB # 1081	0.152		0.661
Size of 52K NB # 1082	0.733		0.123
Size of 52K NB # 1083	0.123		0.377
Size of 52K NB # 1084	0.385		0.69
Size of 52K NB # 1085	0.45		1.27
Size of 52K NB # 1086	0.29		1.655
Size of 52K NB # 1087	0.363		0.675
Size of 52K NB # 1088	0.544		1.728
Size of 52K NB # 1089	0.167		0.247
Size of 52K NB # 1090	0.276		1.212
Size of 52K NB # 1091	0.319		0.428
Size of 52K NB # 1092	0.102		0.138
Size of 52K NB # 1093	0.406		0.849
Size of 52K NB # 1094	0.748		1.118
Size of 52K NB # 1095	0.639		1.553
Size of 52K NB # 1096	0.276		0.036
Size of 52K NB # 1097	0.261		0.327
Size of 52K NB # 1098	0.566		0.08
Size of 52K NB # 1099	0.544		0.116
Size of 52K NB # 1100	0.414		1.132
Size of 52K NB # 1101	0.399		1.06
Size of 52K NB # 1102	0.283		0.341
Size of 52K NB # 1103	0.044		0.406
Size of 52K NB # 1104	0.784		0.726
Size of 52K NB # 1105	0.45		0.566
Size of 52K NB # 1106	0.341		0.327
Size of 52K NB # 1107	0.08		0.015
Size of 52K NB # 1108	1.292		0.152
Size of 52K NB # 1109	0.428		0.421
Size of 52K NB # 1110	0.98		0.704
Size of 52K NB # 1111	0.653		0.856
Size of 52K NB # 1112	0.21		0.37
Size of 52K NB # 1113	0.769		0.486
Size of 52K NB # 1114	0.269		0.443
Size of 52K NB # 1115	0.559		2.315
Size of 52K NB # 1116	0.232		1.532
Size of 52K NB # 1117	0.421		0.958
Size of 52K NB # 1118	0.363		1.14
Size of 52K NB # 1119	0.61		1.771
Size of 52K NB # 1120	0.588		0.675
Size of 52K NB # 1121	0.624		0.123
Size of 52K NB # 1122	0.08		0.334
Size of 52K NB # 1123	0.486		0.465
Size of 52K NB # 1124	1.35		1.277
Size of 52K NB # 1125	0.769		0.53
Size of 52K NB # 1126	1.292		0.602
Size of 52K NB # 1127	1.045		0.283
Size of 52K NB # 1128	0.661		0.646
Size of 52K NB # 1129	0.457		0.305
Size of 52K NB # 1130	0.145		0.167
Size of 52K NB # 1131	0.494		0.501
Size of 52K NB # 1132	0.675		0.994
Size of 52K NB # 1133	0.058		1.931
Size of 52K NB # 1134	0.566		0.748
Size of 52K NB # 1135	0.45		1.836
Size of 52K NB # 1136	2.744		1.909
Size of 52K NB # 1137	1.023		0.973
Size of 52K NB # 1138	0.893		0.566
Size of 52K NB # 1139	0.856		1.198
Size of 52K NB # 1140	0.61		1.089
Size of 52K NB # 1141	1.916		2.294
Size of 52K NB # 1142	1.894		1.147
Size of 52K NB # 1143	0.602		2.744
Size of 52K NB # 1144	1.125		0.871
Size of 52K NB # 1145	0.145		0.53
Size of 52K NB # 1146	0.225		1.052
Size of 52K NB # 1147	0.733		0.276
Size of 52K NB # 1148	0.617		1.256
Size of 52K NB # 1149	0.174		0.443
Size of 52K NB # 1150	0.929		0.798
Size of 52K NB # 1151	0.08		3.186
Size of 52K NB # 1152	0.559		3.912
Size of 52K NB # 1153	0.871		0.661
Size of 52K NB # 1154	0.152		0.82
Size of 52K NB # 1155	0.232		0.305
Size of 52K NB # 1156	0.261		1.604
Size of 52K NB # 1157	0.24		0.552
Size of 52K NB # 1158	0.348		0.356
Size of 52K NB # 1159	0.16		0.719
Size of 52K NB # 1160	3.07		0.965
Size of 52K NB # 1161	0.029		1.938
Size of 52K NB # 1162	1.248		0.29
Size of 52K NB # 1163	0.181		0.581
Size of 52K NB # 1164	0.965		2.838
Size of 52K NB # 1165	0.152		1.241
Size of 52K NB # 1166	0.247		0.581
Size of 52K NB # 1167	0.138		0.036
Size of 52K NB # 1168	0.123		0.762
Size of 52K NB # 1169	0.385		1.14
Size of 52K NB # 1170	0.588		6.083
Size of 52K NB # 1171	0.073		2.729
Size of 52K NB # 1172	0.138		3.927
Size of 52K NB # 1173	0.022		6.199
Size of 52K NB # 1174	0.123		2.453
Size of 52K NB # 1175	0.486		0.16
Size of 52K NB # 1176	0.443		0.276
Size of 52K NB # 1177	0.036		0.022
Size of 52K NB # 1178	0.915		0.457
Size of 52K NB # 1179	0.116		0.994
Size of 52K NB # 1180	0.094		2.693
Size of 52K NB # 1181	0.015		0.624
Size of 52K NB # 1182	0.559		0.131
Size of 52K NB # 1183	1.255		0.769
Size of 52K NB # 1184	0.494		0.53
Size of 52K NB # 1185	0.065		0.24
Size of 52K NB # 1186	0.617		0.777
Size of 52K NB # 1187	0.283		0.856
Size of 52K NB # 1188	0.784		0.181
Size of 52K NB # 1189	0.203		1.626
Size of 52K NB # 1190	2.025		0.472
Size of 52K NB # 1191	1.074		1.132
Size of 52K NB # 1192	0.465		0.864
Size of 52K NB # 1193	0.196		0.929
Size of 52K NB # 1194	0.646		0.798
Size of 52K NB # 1195	0.225		0.842
Size of 52K NB # 1196	0.61		0.922
Size of 52K NB # 1197	1.626		0.726
Size of 52K NB # 1198	0.189		0.145
Size of 52K NB # 1199	0.022		3.876
Size of 52K NB # 1200	0.907		0.769
Size of 52K NB # 1201	0.24		0.465
Size of 52K NB # 1202	0.922		0.501
Size of 52K NB # 1203	0.588		0.74
Size of 52K NB # 1204	0.29		0.392
Size of 52K NB # 1205	0.174		0.036
Size of 52K NB # 1206	0.377		0.74
Size of 52K NB # 1207	0.254		0.581
Size of 52K NB # 1208	0.189		1.59
Size of 52K NB # 1209	0.849		0.907
Size of 52K NB # 1210	0.406		0.719
Size of 52K NB # 1211	1.764		0.98
Size of 52K NB # 1212	0.595		1.125
Size of 52K NB # 1213	0.131		0.298
Size of 52K NB # 1214	0.334		0.806
Size of 52K NB # 1215	5.19		0.45
Size of 52K NB # 1216	0.9		1.19
Size of 52K NB # 1217	0.827		0.247
Size of 52K NB # 1218	0.319		0.457
Size of 52K NB # 1219	0.661		0.341
Size of 52K NB # 1220	1.06		1.829
Size of 52K NB # 1221	0.559		0.319
Size of 52K NB # 1222	0.015		0.261
Size of 52K NB # 1223	0.465		1.524
Size of 52K NB # 1224	0.617		0.399
Size of 52K NB # 1225	0.298		1.154
Size of 52K NB # 1226	1.198		0.711
Size of 52K NB # 1227	0.181		0.646
Size of 52K NB # 1228	0.936		0.675
Size of 52K NB # 1229	0.486		0.726
Size of 52K NB # 1230	0.617		1.045
Size of 52K NB # 1231	0.9		0.704
Size of 52K NB # 1232	0.29		0.835
Size of 52K NB # 1233	0.798		0.856
Size of 52K NB # 1234	0.755		1.786
Size of 52K NB # 1235	0.559		1.082
Size of 52K NB # 1236	0.602		0.196
Size of 52K NB # 1237	1.038		0.61
Size of 52K NB # 1238	0.697		0.406
Size of 52K NB # 1239	0.334		0.102
Size of 52K NB # 1240	1.423		0.363
Size of 52K NB # 1241	0.457		1.205
Size of 52K NB # 1242	0.305		1.118
Size of 52K NB # 1243	0.225		2.011
Size of 52K NB # 1244	0.98		0.835
Size of 52K NB # 1245	0.29		0.501
Size of 52K NB # 1246	0.631		0.987
Size of 52K NB # 1247	0.704		0.305
Size of 52K NB # 1248	0.813		0.029
Size of 52K NB # 1249	0.283		0.305
Size of 52K NB # 1250	0.704		0.247
Size of 52K NB # 1251	0.936		0.022
Size of 52K NB # 1252	0.436		1.074
Size of 52K NB # 1253	0.479		0.537
Size of 52K NB # 1254	0.225		0.639
Size of 52K NB # 1255	0.733		0.9
Size of 52K NB # 1256	0.682		2.265
Size of 52K NB # 1257	0.523		0.21
Size of 52K NB # 1258	0.363		0.973
Size of 52K NB # 1259	0.639		0.53
Size of 52K NB # 1260	0.109		0.994
Size of 52K NB # 1261	1.016		0.196
Size of 52K NB # 1262	0.595		0.305
Size of 52K NB # 1263	0.559		0.312
Size of 52K NB # 1264	0.385		0.602
Size of 52K NB # 1265	0.305		0.327
Size of 52K NB # 1266	1.205		0.399
Size of 52K NB # 1267	0.218		0.015
Size of 52K NB # 1268	0.726		0.479
Size of 52K NB # 1269	0.486		0.341
Size of 52K NB # 1270	0.428		0.058
Size of 52K NB # 1271	0.755		0.813
Size of 52K NB # 1272	0.276		0.24
Size of 52K NB # 1273	1.016		0.298
Size of 52K NB # 1274	0.486		0.45
Size of 52K NB # 1275	0.762		0.392
Size of 52K NB # 1276	0.341		0.559
Size of 52K NB # 1277	0.581		0.37
Size of 52K NB # 1278	0.37		0.254
Size of 52K NB # 1279	0.675		0.973
Size of 52K NB # 1280	0.37		0.123
Size of 52K NB # 1281	0.428		0.189
Size of 52K NB # 1282	0.269		0.791
Size of 52K NB # 1283	1.248		0.98
Size of 52K NB # 1284	0.181		1.096
Size of 52K NB # 1285	0.682		1.132
Size of 52K NB # 1286	0.283		0.472
Size of 52K NB # 1287	0.697		0.058
Size of 52K NB # 1288	0.987		0.261
Size of 52K NB # 1289	0.661		1.052
Size of 52K NB # 1290	0.472		0.254
Size of 52K NB # 1291	0.646		0.965
Size of 52K NB # 1292	0.24		0.283
Size of 52K NB # 1293	0.581		0.711
Size of 52K NB # 1294	0.305		1.169
Size of 52K NB # 1295	0.515		0.189
Size of 52K NB # 1296	0.537		0.399
Size of 52K NB # 1297	0.37		0.131
Size of 52K NB # 1298	0.842		0.791
Size of 52K NB # 1299	0.015		0.123
Size of 52K NB # 1300	0.181		0.319
Size of 52K NB # 1301	0.283		0.283
Size of 52K NB # 1302	0.015		0.602
Size of 52K NB # 1303	0.189		0.058
Size of 52K NB # 1304	0.392		0.646
Size of 52K NB # 1305	0.145		0.189
Size of 52K NB # 1306	0.196		0.479
Size of 52K NB # 1307	0.102		0.37
Size of 52K NB # 1308	0.661		0.617
Size of 52K NB # 1309	0.123		0.944
Size of 52K NB # 1310	0.029		0.595
Size of 52K NB # 1311	0.45		0.218
Size of 52K NB # 1312	0.348		0.544
Size of 52K NB # 1313	0.45		0.457
Size of 52K NB # 1314	0.181		0.276
Size of 52K NB # 1315	0.21		1.052
Size of 52K NB # 1316	0.552		0.327
Size of 52K NB # 1317	0.327		1.147
Size of 52K NB # 1318	0.631		0.385
Size of 52K NB # 1319	0.109		0.602
Size of 52K NB # 1320	0.537		0.167
Size of 52K NB # 1321	0.356		0.646
Size of 52K NB # 1322	0.639		0.653
Size of 52K NB # 1323	0.711		0.102
Size of 52K NB # 1324	0.348		0.893
Size of 52K NB # 1325	0.457		0.319
Size of 52K NB # 1326	0.167		0.581
Size of 52K NB # 1327	0.537		1.865
Size of 52K NB # 1328	0.283		0.24
Size of 52K NB # 1329	0.559		0.334
Size of 52K NB # 1330	0.45		0.457
Size of 52K NB # 1331			0.087
Size of 52K NB # 1332			0.377
Size of 52K NB # 1333			0.015
Size of 52K NB # 1334			0.254
Size of 52K NB # 1335			2.265
Size of 52K NB # 1336			0.276
Size of 52K NB # 1337			0.922
Size of 52K NB # 1338			0.951
Size of 52K NB # 1339			2.678
Size of 52K NB # 1340			0.116
Size of 52K NB # 1341			0.886
Size of 52K NB # 1342			0.864
Size of 52K NB # 1343			0.022
Size of 52K NB # 1344			0.167
Size of 52K NB # 1345			0.065
Size of 52K NB # 1346			0.116
Size of 52K NB # 1347			1.931
Size of 52K NB # 1348			0.566
Size of 52K NB # 1349			0.559
Size of 52K NB # 1350			0.472
Size of 52K NB # 1351			0.181
Size of 52K NB # 1352			0.029
Size of 52K NB # 1353			0.465
Size of 52K NB # 1354			2.439
Size of 52K NB # 1355			1.691
Size of 52K NB # 1356			0.312
Size of 52K NB # 1357			2.17
Size of 52K NB # 1358			0.174
Size of 52K NB # 1359			0.443
Size of 52K NB # 1360			0.16
Size of 52K NB # 1361			2.272
Size of 52K NB # 1362			0.218
Size of 52K NB # 1363			1.553
Size of 52K NB # 1364			0.138
Size of 52K NB # 1365			2.787
Size of 52K NB # 1366			0.283
Size of 52K NB # 1367			0.537
Size of 52K NB # 1368			0.312
Size of 52K NB # 1369			0.428
Size of 52K NB # 1370			1.923
Size of 52K NB # 1371			0.356
Size of 52K NB # 1372			0.573
Size of 52K NB # 1373			0.305
Size of 52K NB # 1374			0.653
Size of 52K NB # 1375			0.479
Size of 52K NB # 1376			0.392
Size of 52K NB # 1377			0.704
Size of 52K NB # 1378			0.022
Size of 52K NB # 1379			0.479
Size of 52K NB # 1380			2.127
Size of 52K NB # 1381			0.53
Size of 52K NB # 1382			0.537
Size of 52K NB # 1383			3.31
Size of 52K NB # 1384			0.675
Size of 52K NB # 1385			0.515
Size of 52K NB # 1386			3.165
Size of 52K NB # 1387			0.392
Size of 52K NB # 1388			0.45
Size of 52K NB # 1389			0.232
Size of 52K NB # 1390			0.61
Size of 52K NB # 1391			0.769
Size of 52K NB # 1392			1.51
Size of 52K NB # 1393			2.047
Size of 52K NB # 1394			0.61
Size of 52K NB # 1395			0.443
Size of 52K NB # 1396			1.023
Size of 52K NB # 1397			0.581
Size of 52K NB # 1398			0.61
Size of 52K NB # 1399			0.646
Size of 52K NB # 1400			0.595
Size of 52K NB # 1401			0.167
Size of 52K NB # 1402			0.573
Size of 52K NB # 1403			1.212
Size of 52K NB # 1404			0.269
Size of 52K NB # 1405			0.436
Size of 52K NB # 1406			0.298
Size of 52K NB # 1407			0.61
Size of 52K NB # 1408			0.813
Size of 52K NB # 1409			0.457
Size of 52K NB # 1410			0.566
Size of 52K NB # 1411			0.45
Size of 52K NB # 1412			0.552
Size of 52K NB # 1413			0.61
Size of 52K NB # 1414			0.494
Size of 52K NB # 1415			0.123
Size of 52K NB # 1416			0.566
Size of 52K NB # 1417			0.849
Size of 52K NB # 1418			0.951
Size of 52K NB # 1419			0.704
Size of 52K NB # 1420			0.138
Size of 52K NB # 1421			0.552
Size of 52K NB # 1422			0.247
Size of 52K NB # 1423			0.798
Size of 52K NB # 1424			0.225
Size of 52K NB # 1425			0.595
Size of 52K NB # 1426			0.559
Size of 52K NB # 1427			0.973
Size of 52K NB # 1428			0.646
Size of 52K NB # 1429			0.646
Size of 52K NB # 1430			0.131
Size of 52K NB # 1431			0.472
Size of 52K NB # 1432			0.29
Size of 52K NB # 1433			0.494
Size of 52K NB # 1434			0.283
Size of 52K NB # 1435			0.472
Size of 52K NB # 1436			0.218
Size of 52K NB # 1437			0.944
Size of 52K NB # 1438			0.269
Size of 52K NB # 1439			0.515
Size of 52K NB # 1440			0.559
Size of 52K NB # 1441			1.132
Size of 52K NB # 1442			0.791
Size of 52K NB # 1443			0.784
Size of 52K NB # 1444			0.138
Size of 52K NB # 1445			0.414
Size of 52K NB # 1446			0.319
Size of 52K NB # 1447			1.314
Size of 52K NB # 1448			0.668
Size of 52K NB # 1449			0.406
Size of 52K NB # 1450			0.327
Size of 52K NB # 1451			0.247
Size of 52K NB # 1452			0.523
Size of 52K NB # 1453			0.573
Size of 52K NB # 1454			0.073
Size of 52K NB # 1455			0.486
Size of 52K NB # 1456			0.334
Size of 52K NB # 1457			0.515
Size of 52K NB # 1458			0.45
Size of 52K NB # 1459			0.37
Size of 52K NB # 1460			0.399
Size of 52K NB # 1461			0.377
Size of 52K NB # 1462			0.312
Size of 52K NB # 1463			0.123
Size of 52K NB # 1464			0.566
Size of 52K NB # 1465			0.74
Size of 52K NB # 1466			0.653
Size of 52K NB # 1467			0.508
Size of 52K NB # 1468			0.327
Size of 52K NB # 1469			0.399
Size of 52K NB # 1470			0.029
Size of 52K NB # 1471			1.096
Size of 52K NB # 1472			0.414
Size of 52K NB # 1473			0.341
Size of 52K NB # 1474			0.428
Size of 52K NB # 1475			0.414
Size of 52K NB # 1476			0.232
Size of 52K NB # 1477			0.508
Size of 52K NB # 1478			0.283
Size of 52K NB # 1479			0.123
Size of 52K NB # 1480			0.015
Size of 52K NB # 1481			0.443
Size of 52K NB # 1482			0.537
Size of 52K NB # 1483			0.116
Size of 52K NB # 1484			0.682
Size of 52K NB # 1485			0.261
Size of 52K NB # 1486			0.203
Size of 52K NB # 1487			0.646
Size of 52K NB # 1488			0.515
Size of 52K NB # 1489			0.261
Size of 52K NB # 1490			1.626
Size of 52K NB # 1491			0.472
Size of 52K NB # 1492			1.096
Size of 52K NB # 1493			0.138
Size of 52K NB # 1494			0.283
Size of 52K NB # 1495			0.515
Size of 52K NB # 1496			0.436
Size of 52K NB # 1497			0.254
Size of 52K NB # 1498			0.769
Size of 52K NB # 1499			0.21
Size of 52K NB # 1500			0.261
Size of 52K NB # 1501			0.508
Size of 52K NB # 1502			0.392
Size of 52K NB # 1503			0.196
Size of 52K NB # 1504			0.232
Size of 52K NB # 1505			0.886
Size of 52K NB # 1506			1.372
Size of 52K NB # 1507			0.08
Size of 52K NB # 1508			0.298
Size of 52K NB # 1509			1.263
Size of 52K NB # 1510			0.856
Size of 52K NB # 1511			1.219
Size of 52K NB # 1512			1.604
Size of 52K NB # 1513			0.631
Size of 52K NB # 1514			0.835
Size of 52K NB # 1515			1.372
Size of 52K NB # 1516			0.29
Size of 52K NB # 1517			0.37
Size of 52K NB # 1518			0.552
Size of 52K NB # 1519			1.118
Size of 52K NB # 1520			2.192
Size of 52K NB # 1521			1.212
Size of 52K NB # 1522			0.428
Size of 52K NB # 1523			0.436
Size of 52K NB # 1524			1.619
Size of 52K NB # 1525			0.298
Size of 52K NB # 1526			1.844
Size of 52K NB # 1527			0.465
Size of 52K NB # 1528			1.103
Size of 52K NB # 1529			1.132
Size of 52K NB # 1530			1.212
Size of 52K NB # 1531			0.573
Size of 52K NB # 1532			0.98
Size of 52K NB # 1533			0.784
Size of 52K NB # 1534			1.372
Size of 52K NB # 1535			0.385
Size of 52K NB # 1536			0.944
Size of 52K NB # 1537			0.436
Size of 52K NB # 1538			1.212
Size of 52K NB # 1539			0.755
Size of 52K NB # 1540			0.973
Size of 52K NB # 1541			1.706
Size of 52K NB # 1542			0.806
Size of 52K NB # 1543			0.537
Size of 52K NB # 1544			0.327
Size of 52K NB # 1545			0.842
Size of 52K NB # 1546			1.212
Size of 52K NB # 1547			0.559
Size of 52K NB # 1548			0.544
