# Supplementary material for: Phosphorylation regulates viral biomolecular condensates to promote infectious progeny production
Source: EMBO J. 2024 Jan 2;43(2):6. doi: 10.1038/s44318-023-00021-0 (PMC10897327; doi:10.1038/s44318-023-00021-0)
Supplement: Supplementary file 10 — Source Data Fig. 3 [file 44318_2023_21_MOESM10_ESM.zip › Figure 3/Figure 3H/Source Data_A549 Transgenic 52K 400mM Hex Treatment_% of cells with 52K NBs.xlsx]

## Sheet: Sheet1
Figure 3H: % of cells with 52K NB 400mM 1,6-Hex
A549 52K Transgenic cell line		WT			S/A			S/D
% of cells	10 hr CTL	92.31	98.21	93.94	100	100	97.87	100	100	100
% of cells	400mM Hex	19.05	20	20	86.67	86.67	84.91	30	21.43	30.23
		n1	n2	n3	n1	n2	n3	n1	n2	n3
