# Supplementary material for: Phosphorylation regulates viral biomolecular condensates to promote infectious progeny production
Source: EMBO J. 2024 Jan 2;43(2):6. doi: 10.1038/s44318-023-00021-0 (PMC10897327; doi:10.1038/s44318-023-00021-0)
Supplement: Supplementary file 10 — Source Data Fig. 3 [file 44318_2023_21_MOESM10_ESM.zip › Figure 3/Figure 3K/Source Data_A549 Transgenic 52K 75mM Hex Treatment_% of cells with 52K NBs.xlsx]

## Sheet: Sheet1
Figure 3K: % of cells with 52K NBs 75mM Hex
A549 52K Transgenic Cell Line:		WT			S/A			S/D
% of cells with 52K NBs	8hr Control	3.33	6.25	8.89	21.62	27.03	16.67	4.87	6.25	2.5
% of cells with 52K NBs	24hr Control	87.93	100	88.46	100	91.89	100	98.18	98.38	100
% of cells with 52K NBs	24 hr Hex	3.63	8.79	4.44	77.01	82.71	80.77	13.33	12.66	13.11
		n1	n2	n3	n1	n2	n3	n1	n2	n3
