# Supplementary material for: Phosphorylation regulates viral biomolecular condensates to promote infectious progeny production
Source: EMBO J. 2024 Jan 2;43(2):6. doi: 10.1038/s44318-023-00021-0 (PMC10897327; doi:10.1038/s44318-023-00021-0)
Supplement: Supplementary file 11 — Source Data Fig. 4 [file 44318_2023_21_MOESM11_ESM.zip]

Archive with 40 entries (31 files):
- Figure 4/Figure 4A/
- Figure 4/Figure 4A/Panel A_52K-GFP expression in HEK293 for FRAP experiments.pdf
- Figure 4/Figure 4B/
- Figure 4/Figure 4B/StoA NB.czi
- Figure 4/Figure 4B/StoA NB_0s post-bleach.tif
- Figure 4/Figure 4B/StoA NB_10s post-bleach.tif
- Figure 4/Figure 4B/StoA NB_1s pre-bleach.tif
- Figure 4/Figure 4B/StoD NB.czi
- Figure 4/Figure 4B/StoD NB_0s post-bleach.tif
- Figure 4/Figure 4B/StoD NB_10s post-bleach.tif
- Figure 4/Figure 4B/StoD NB_1s pre-bleach.tif
- Figure 4/Figure 4B/WT NB.czi
- Figure 4/Figure 4B/WT NB_0s post-bleach.tif
- Figure 4/Figure 4B/WT NB_10s post-bleach.tif
- Figure 4/Figure 4B/WT NB_1s pre-bleach.tif
- Figure 4/Figure 4C/
- Figure 4/Figure 4C/Source Data_52K-GFP FRAP_Fluorescence Recovery Curves_Punctate 52K NBs.xlsx
- Figure 4/Figure 4D/
- Figure 4/Figure 4D/Source Data_52K-GFP FRAP_NB Half Time Measurments_Punctate 52K NBs.xlsx
- Figure 4/Figure 4E/
- Figure 4/Figure 4E/Source Data_52K-GFP FRAP_NB Fluorescence Recovery Measurements_Punctate 52K NBs.xlsx
- Figure 4/Figure 4F/
- Figure 4/Figure 4F/StoA Internal.czi
- Figure 4/Figure 4F/StoA Internal_0s post-bleach.tif
- Figure 4/Figure 4F/StoA Internal_10s post-bleach.tif
- Figure 4/Figure 4F/StoA Internal_1s pre-bleach.tif
- Figure 4/Figure 4F/StoD Internal.czi
- Figure 4/Figure 4F/StoD Internal_0s post-bleach.tif
- Figure 4/Figure 4F/StoD Internal_10s post-bleach.tif
- Figure 4/Figure 4F/StoD Internal_1s pre-bleach.tif
- Figure 4/Figure 4F/WT Internal.czi
- Figure 4/Figure 4F/WT Internal_0s post-bleach.tif
- Figure 4/Figure 4F/WT Internal_10s post-bleach.tif
- Figure 4/Figure 4F/WT Internal_1s pre-bleach.tif
- Figure 4/Figure 4G/
- Figure 4/Figure 4G/Source Data_52K-GFP FRAP_Fluorescence Recovery Curves_Internal 52K NBs.xlsx
- Figure 4/Figure 4H/
- Figure 4/Figure 4H/Source Data_52K-GFP FRAP_NB Half Time Measurments_Internal 52K NBs.xlsx
- Figure 4/Figure 4I/
- Figure 4/Figure 4I/Source Data_52K-GFP FRAP_NB Fluorescence Recovery Measurements_Internal 52K NBs.xlsx
