# Supplementary material for: Phosphorylation regulates viral biomolecular condensates to promote infectious progeny production
Source: EMBO J. 2024 Jan 2;43(2):6. doi: 10.1038/s44318-023-00021-0 (PMC10897327; doi:10.1038/s44318-023-00021-0)
Supplement: Supplementary file 11 — Source Data Fig. 4 [file 44318_2023_21_MOESM11_ESM.zip › Figure 4/Figure 4C/Source Data_52K-GFP FRAP_Fluorescence Recovery Curves_Punctate 52K NBs.xlsx]

## Sheet: Sheet1
Figure 4C: Fluorescence Recovery Curves of 52K punctate NBs
	Time of Data Acquisition Relative to Bleach (sec)	WT NBs																			Time of Data Acquisition Relative to Bleach (sec)	S/A NBs
	Fluorescence (a.u.) of NB#	NB1	NB2	NB3	NB4	NB5	NB6	NB7	NB8	NB9	NB10	NB11	NB12	NB13	NB14	NB15	NB16	NB17	NB18		Fluorescence (a.u.) of NB#	NB1	NB2	NB3	NB4	NB5	NB6	NB7	NB8	NB9	NB10	NB11	NB12	NB13	NB14	NB15	NB16	NB17	NB18	NB19	NB20	NB21	NB22	NB23	NB24	NB25	NB26	NB27	NB28
	-2.5	0.971109	0.955833	0.738829	0.991526	0.945632	0.929791	0.994302	0.96533	1	1	0.833948	0.798713	0.895447	1	0.863866	0.936476	0.991007	0.990385		-2.5	0.812443	0.969606	0.978328	0.904674	0.862758	0.971991	0.94123	1	1	0.982702	0.983215	0.952177	0.982882	0.960584	0.789565	0.988543	0.870704	0.873857	0.947112	1	0.897686	0.993342	0.952381	0.862845	0.903464	0.89631	0.783684	0.953846
	-2.25	0.930505	1	0.815184	0.978488	0.928033	1	0.978348	0.918964	0.935705	0.896998	0.777675	0.933823	0.875211	0.917521	0.891597	0.905707	1	0.933974		-2.25	1	0.970527	0.970588	0.94516	0.767536	0.973818	0.988795	0.970856	0.950643	0.985782	1	1	0.986157	0.947832	0.793044	0.793781	0.87725	0.919561	0.972335	0.969543	0.789281	0.947625	0.977656	0.930334	0.897236	0.915394	0.834363	0.930549
	-2	0.950026	0.968536	0.786117	1	0.958831	0.986717	0.90114	0.926065	0.972996	0.99176	0.804428	0.796875	1	0.894444	0.893698	0.844665	0.934802	0.962821		-2	0.906834	0.924246	0.966976	0.935959	0.893595	0.97808	0.985593	0.920169	0.93426	0.981043	0.97918	0.905886	0.954153	0.911662	0.746087	0.811784	0.94599	0.829982	0.946298	0.937636	0.881851	0.958722	1	0.882438	0.888673	0.857506	0.792954	0.987692
	-1.75	0.921916	0.973227	0.853796	0.949804	0.895035	0.990512	0.95698	0.975773	0.954136	0.957034	0.700185	0.827206	0.979764	0.922222	0.903782	0.890323	0.929856	0.940385		-1.75	0.884769	0.971218	1	0.948841	0.927821	0.979095	0.982392	0.948469	0.980921	0.976303	0.959974	0.877376	0.94939	1	0.718261	0.939443	0.898527	0.965265	0.93572	0.946338	0.88916	0.939636	0.955678	0.902032	1	0.723282	0.899876	1
	-1.5	0.95393	0.911472	0.813883	0.937093	0.891892	0.97723	0.968661	0.921053	0.928847	0.889935	0.782288	0.79136	0.94941	0.948718	0.886975	0.937469	0.973022	0.86859		-1.5	0.953724	0.925858	0.924149	0.892897	0.896984	0.925715	0.977132	0.95755	0.920572	1	0.945287	0.910178	0.970676	0.930675	0.758261	0.89198	0.993453	0.968921	0.900732	0.991298	0.896468	0.996005	0.942857	0.923803	0.883612	0.915394	0.764524	0.985495
	-1.25	1	0.922806	0.825163	0.962516	0.970145	0.970807	0.97265	0.997912	0.906987	0.8299	0.808118	0.838235	0.915683	0.9	0.886555	0.883871	0.942446	0.916667		-1.25	0.972112	0.962468	0.934985	0.924181	1	0.944185	1	0.962408	0.887184	0.959005	0.932699	0.936848	0.955939	0.926038	0.808696	0.923077	0.860884	0.899452	0.986168	0.97897	0.869671	0.960941	0.988278	0.992017	0.930712	0.741094	0.817058	0.915165
	-1	0.951327	0.902091	0.878091	0.947849	0.893463	0.94176	0.991738	0.964912	0.874839	0.93349	0.769373	0.819853	0.888701	0.926923	0.94916	0.950869	0.989658	0.963462		-1	0.913576	1	0.993808	0.910563	0.903084	0.973412	0.958381	0.930729	0.903567	0.986256	0.972886	0.816677	0.936737	0.913981	0.726957	0.890344	0.97545	0.976234	0.885273	0.941262	0.891596	0.98047	0.909524	1	0.810043	0.820611	0.863412	0.952967
	-0.75	0.985424	0.925542	0.813449	0.959257	0.897234	0.947161	1	0.956558	0.900986	0.885227	0.744465	0.844669	0.883642	0.961538	0.876471	0.864516	0.970773	0.896795		-0.75	0.977934	0.924937	0.945304	0.86014	0.952558	0.998579	0.907844	0.921225	0.937578	0.946919	0.937218	0.865727	1	0.972641	0.726957	0.934534	0.842881	0.890311	0.928397	0.915881	0.741778	0.950289	0.898168	0.945573	0.783963	0.846056	0.899876	0.963077
	-0.5	0.947423	0.881571	0.917571	0.902216	0.94626	0.958546	0.991168	1	0.931847	0.946439	0.831181	0.806066	0.809443	0.97265	0.928151	1	0.988309	0.877564		-0.5	0.915109	0.932996	0.928277	1	0.880041	1	0.918591	0.952482	0.833057	0.909716	0.960297	0.912017	0.997916	0.908648	0.852174	0.92635	0.898527	0.939671	1	0.84264	0.83313	0.964048	0.993773	0.837446	0.89529	0.832061	0.858467	0.94022
	-0.25	0.884696	0.923393	0.759219	0.972946	0.919233	0.925704	0.978917	0.965748	0.894128	0.978811	0.79428	0.827206	0.917369	0.919658	0.960504	0.905707	0.901079	0.907051		-0.25	0.975789	0.915496	0.949948	0.919764	0.891562	0.988837	0.942602	0.904752	0.881999	0.909953	0.915429	0.827713	0.936737	0.947368	0.831304	1	0.973814	0.945155	0.997559	0.988397	0.819732	0.979139	0.910989	0.859942	0.757493	0.92112	0.86403	0.996044
	0	0	0	0	0	0	0	0	0	0	0	0	0	0	0	0	0	0	0		0	0	0	0	0	0	0	0	0	0	0	0	0	0	0	0	0	0	0	0	0	0	0	0	0	0	0	0	0
	0.25	0.085893	0.098691	0.124946	0.107236	0.066625	0.098964	0.121652	0.122807	0.138448	0.121248	0.099631	0.157169	0.204047	0.182051	0.089916	0.058065	0.103867	0.049359		0.25	0.060987	0.039604	0.030444	0.044166	0.051847	0.031459	0.042534	0.054277	0.05226	0.05237	0.049225	0.060699	0.071599	0.069093	0.050435	0.062193	0.11293	0.032907	0.063466	0.063814	0.147381	0.092321	0.051648	0.058055	0.078241	0.029898	0.059333	0.046593
	0.5	0.1671	0.161423	0.236876	0.207953	0.119422	0.156328	0.213675	0.17878	0.183883	0.23249	0.183579	0.188419	0.237774	0.223932	0.173109	0.166253	0.202338	0.182692		0.5	0.088569	0.070228	0.078947	0.094958	0.08675	0.050335	0.052138	0.088068	0.081087	0.105687	0.084409	0.10607	0.122804	0.12729	0.107826	0.037643	0.171849	0.100548	0.152156	0.160261	0.10475	0.180648	0.137363	0.15312	0.12573	0.101145	0.087763	0.103297
	0.75	0.221239	0.192496	0.3141	0.306389	0.219673	0.238797	0.263248	0.240184	0.212602	0.377869	0.232472	0.349265	0.347386	0.338034	0.185294	0.200496	0.232014	0.230769		0.75	0.126571	0.10799	0.108359	0.117041	0.138597	0.067384	0.096501	0.133685	0.126918	0.10782	0.10297	0.118945	0.161506	0.168096	0.132174	0.153846	0.153846	0.124314	0.166802	0.148658	0.119367	0.209498	0.190842	0.148766	0.140911	0.115776	0.140915	0.08967
	1	0.261322	0.253469	0.2859	0.334746	0.224701	0.281127	0.362108	0.289056	0.28204	0.41907	0.329336	0.334559	0.384486	0.426068	0.266387	0.333995	0.255845	0.289744		1	0.153233	0.140456	0.124355	0.125874	0.144019	0.08565	0.117082	0.133474	0.124637	0.114929	0.128147	0.172593	0.201399	0.187109	0.170435	0.124386	0.232406	0.212066	0.200976	0.17984	0.298417	0.322237	0.212088	0.179245	0.173219	0.145038	0.163164	0.147253
	1.25	0.312337	0.268321	0.429067	0.370274	0.30704	0.321997	0.377493	0.32665	0.364338	0.464391	0.388376	0.328125	0.438449	0.440598	0.344538	0.371712	0.329586	0.294872		1.25	0.145878	0.14391	0.161507	0.161575	0.157235	0.112239	0.138578	0.178036	0.162796	0.159479	0.157521	0.152974	0.256773	0.226988	0.184348	0.135843	0.211129	0.155393	0.220504	0.240029	0.287454	0.324456	0.221245	0.219884	0.199299	0.188295	0.185414	0.170549
	1.5	0.363613	0.343756	0.510195	0.43807	0.335638	0.356882	0.458974	0.408521	0.447064	0.526192	0.387454	0.409007	0.569983	0.496154	0.32605	0.405955	0.394335	0.342308		1.5	0.196751	0.169698	0.155315	0.186971	0.184005	0.136797	0.140407	0.174234	0.21319	0.171327	0.186895	0.208461	0.272254	0.24971	0.224348	0.152209	0.222586	0.202925	0.263629	0.224075	0.321559	0.324456	0.201099	0.165457	0.226937	0.225191	0.214462	0.158242
	1.75	0.45393	0.383819	0.547939	0.445893	0.372093	0.406948	0.489459	0.414787	0.459494	0.479105	0.48893	0.461397	0.590219	0.568803	0.441176	0.477916	0.420414	0.391667		1.75	0.213914	0.178909	0.178019	0.213103	0.226703	0.162574	0.151841	0.249419	0.223973	0.204739	0.185604	0.21214	0.291009	0.269418	0.281739	0.211129	0.265139	0.223035	0.223759	0.255257	0.250914	0.375055	0.257875	0.24746	0.281432	0.203562	0.241038	0.240879
	2	0.470849	0.389486	0.567028	0.491525	0.444375	0.413224	0.508262	0.478697	0.524646	0.520306	0.523063	0.551471	0.598651	0.549573	0.391176	0.453102	0.464928	0.450641		2	0.21422	0.220355	0.182147	0.199117	0.232802	0.162574	0.169906	0.283844	0.214641	0.243602	0.211588	0.248314	0.336559	0.309298	0.248696	0.178396	0.247136	0.308958	0.328723	0.253807	0.383678	0.454505	0.287179	0.256894	0.347217	0.221374	0.223115	0.22989
	2.25	0.467205	0.432089	0.655531	0.510104	0.473602	0.412203	0.543305	0.499582	0.51736	0.569747	0.541513	0.507353	0.632378	0.550427	0.452521	0.467494	0.511691	0.472436		2.25	0.270916	0.231177	0.239938	0.201693	0.228058	0.157702	0.182941	0.269905	0.267939	0.244313	0.250161	0.293991	0.354272	0.336657	0.246956	0.274959	0.330606	0.276051	0.353133	0.299492	0.388551	0.388371	0.267399	0.25254	0.328922	0.290076	0.255871	0.252747
	2.5	0.491931	0.460231	0.655965	0.558344	0.509428	0.457743	0.55584	0.536341	0.603515	0.557975	0.607011	0.569853	0.745363	0.63718	0.489916	0.513151	0.535072	0.516026		2.5	0.285933	0.230716	0.267802	0.237394	0.227381	0.187335	0.216556	0.299261	0.305268	0.275592	0.253228	0.276517	0.405478	0.395085	0.297391	0.186579	0.253683	0.30713	0.328723	0.343727	0.323995	0.460275	0.332601	0.342525	0.444531	0.26145	0.317676	0.262857
	2.75	0.539823	0.460231	0.690239	0.574641	0.551226	0.529558	0.590883	0.541353	0.604801	0.607416	0.535978	0.567096	0.725127	0.671795	0.506723	0.585608	0.610162	0.539744		2.75	0.244254	0.236933	0.245098	0.231873	0.281261	0.194845	0.194375	0.337909	0.3146	0.280332	0.245481	0.355917	0.426615	0.415024	0.326957	0.201309	0.320786	0.345521	0.311635	0.274837	0.34592	0.426986	0.331868	0.320029	0.400545	0.274809	0.302843	0.24044
	3	0.568714	0.471565	0.626464	0.616688	0.572282	0.514669	0.625641	0.564745	0.616374	0.626839	0.572878	0.523897	0.639123	0.69829	0.564706	0.594045	0.582284	0.517949		3	0.308305	0.284366	0.29257	0.252852	0.292443	0.226304	0.198948	0.30433	0.322066	0.32891	0.282118	0.385346	0.463233	0.42824	0.227826	0.265139	0.364975	0.265082	0.343369	0.304569	0.311815	0.438526	0.332967	0.340348	0.414558	0.315522	0.326947	0.263297
	3.25	0.575221	0.488567	0.648156	0.639505	0.558454	0.571595	0.65869	0.525063	0.695242	0.685698	0.642989	0.612132	0.780776	0.772649	0.560084	0.556824	0.572392	0.530128		3.25	0.329145	0.322358	0.291538	0.280824	0.291427	0.215953	0.217242	0.329462	0.335338	0.320379	0.274855	0.37431	0.47529	0.436587	0.410435	0.304419	0.322422	0.38574	0.396257	0.335751	0.425091	0.432312	0.406227	0.392598	0.481121	0.291349	0.331273	0.309011
	3.5	0.60229	0.499121	0.661605	0.679596	0.605908	0.503722	0.678917	0.591896	0.708958	0.617422	0.627306	0.605699	0.827993	0.775641	0.535294	0.595533	0.663669	0.605128		3.5	0.340484	0.336634	0.28741	0.27604	0.279566	0.216562	0.237594	0.331785	0.332849	0.326777	0.298418	0.381055	0.479607	0.466729	0.406957	0.436989	0.351882	0.402194	0.416599	0.30892	0.434836	0.49312	0.45348	0.380261	0.520047	0.339695	0.382571	0.308132
	3.75	0.628579	0.539183	0.63384	0.677314	0.636392	0.52985	0.687749	0.588973	0.759108	0.699823	0.681734	0.574449	0.790894	0.754701	0.592017	0.61737	0.660522	0.654487		3.75	0.342936	0.319825	0.30547	0.318366	0.266012	0.242947	0.273268	0.358395	0.363749	0.320142	0.298903	0.420907	0.52337	0.506376	0.389565	0.368249	0.417349	0.387569	0.377543	0.372734	0.515225	0.525078	0.438095	0.347605	0.477618	0.438295	0.411001	0.248352
	4	0.672046	0.549932	0.765293	0.674055	0.627907	0.57758	0.743875	0.627402	0.699957	0.728075	0.762915	0.645221	0.738617	0.764957	0.552521	0.672953	0.648831	0.560897		4	0.367453	0.366797	0.358617	0.305852	0.29651	0.259387	0.245369	0.33622	0.364164	0.326066	0.341026	0.462293	0.559393	0.540227	0.436522	0.276596	0.389525	0.54479	0.436127	0.364757	0.510353	0.510431	0.453114	0.416546	0.472557	0.360687	0.419654	0.291429
	4.25	0.688964	0.527067	0.713232	0.674055	0.677247	0.591301	0.707977	0.63325	0.77754	0.697469	0.691882	0.649816	0.784148	0.733333	0.565546	0.599504	0.691996	0.651282		4.25	0.417407	0.347225	0.356037	0.337873	0.296849	0.260199	0.24011	0.375079	0.400042	0.361374	0.35297	0.505212	0.540042	0.522142	0.393043	0.412439	0.399345	0.413163	0.431245	0.369833	0.45676	0.579672	0.525275	0.41074	0.453095	0.430662	0.456737	0.292747
	4.5	0.704841	0.629861	0.673319	0.675033	0.684475	0.642388	0.719373	0.63868	0.747535	0.685109	0.718635	0.709559	0.806071	0.751709	0.563866	0.713151	0.714928	0.648077		4.5	0.373889	0.388211	0.360681	0.333088	0.324975	0.272986	0.268466	0.395776	0.383866	0.349289	0.360394	0.443593	0.58187	0.546951	0.36	0.409165	0.417349	0.402194	0.395443	0.439449	0.506699	0.603196	0.50696	0.449927	0.562865	0.481552	0.490729	0.326154
	4.75	0.692868	0.610905	0.632538	0.692634	0.705217	0.569552	0.737322	0.646199	0.741963	0.65156	0.732472	0.731618	0.676223	0.819231	0.563866	0.697271	0.75	0.673077		4.75	0.414956	0.375777	0.430341	0.340817	0.359539	0.290035	0.318088	0.386695	0.429905	0.387204	0.394609	0.461067	0.581423	0.579411	0.344348	0.472995	0.427169	0.391225	0.41009	0.380711	0.520097	0.606303	0.524176	0.449202	0.543402	0.494911	0.45241	0.330549
	5	0.674128	0.608951	0.685033	0.73794	0.679133	0.663407	0.753276	0.631161	0.774968	0.604473	0.750923	0.746324	0.716695	0.833761	0.555462	0.682382	0.744155	0.700641		5	0.380938	0.415842	0.407121	0.379463	0.369705	0.293688	0.318317	0.393031	0.445873	0.401422	0.367495	0.491723	0.561328	0.580107	0.410435	0.338789	0.484452	0.510055	0.401953	0.441624	0.484775	0.618287	0.567033	0.461538	0.543402	0.452926	0.491347	0.344615
	5.25	0.652004	0.66113	0.644252	0.747066	0.681018	0.696541	0.778348	0.692147	0.775825	0.73867	0.824723	0.693015	0.630691	0.811111	0.579832	0.652606	0.808903	0.71218		5.25	0.417714	0.458209	0.429309	0.364004	0.400881	0.29044	0.295907	0.428511	0.452924	0.420616	0.388315	0.40282	0.60256	0.572919	0.452174	0.333879	0.420622	0.50457	0.4524	0.407542	0.490865	0.669774	0.552381	0.433962	0.538731	0.443384	0.501854	0.374066
	5.5	0.700677	0.639242	0.656399	0.688722	0.739158	0.64195	0.780057	0.728906	0.794256	0.729841	0.771218	0.790441	0.64081	0.853419	0.688235	0.628784	0.77473	0.692308		5.5	0.420472	0.443472	0.452528	0.415532	0.3592	0.348894	0.321061	0.434002	0.440689	0.409242	0.417205	0.440221	0.616701	0.603756	0.41913	0.396072	0.566285	0.435101	0.47681	0.402466	0.590743	0.709276	0.575458	0.482583	0.547684	0.548982	0.529048	0.366593
	5.75	0.756897	0.649599	0.581345	0.730443	0.700817	0.672603	0.850142	0.670426	0.829404	0.725132	0.747232	0.770221	0.642496	0.771795	0.635714	0.585112	0.859263	0.675641		5.75	0.412197	0.449459	0.387513	0.416268	0.396137	0.334078	0.325635	0.477086	0.470344	0.400711	0.391704	0.471796	0.650789	0.601206	0.485217	0.381342	0.468085	0.50457	0.432872	0.455402	0.500609	0.677763	0.605861	0.449927	0.620475	0.506997	0.542027	0.33011
	6	0.757678	0.634942	0.581779	0.808018	0.728473	0.72296	0.848433	0.700084	0.819117	0.739847	0.797971	0.672794	0.652614	0.749145	0.668067	0.583127	0.772932	0.742949		6	0.430585	0.466728	0.434468	0.42731	0.39817	0.385833	0.341871	0.480042	0.508088	0.402607	0.398806	0.520539	0.659125	0.615349	0.474783	0.420622	0.482815	0.535649	0.426363	0.494561	0.477467	0.70395	0.568864	0.485486	0.615415	0.568066	0.521632	0.351648
	6.25	0.816762	0.63592	0.659436	0.759127	0.792583	0.674354	0.804558	0.732665	0.847835	0.748087	0.838561	0.704044	0.703204	0.813675	0.696639	0.622829	0.765737	0.678205		6.25	0.467361	0.454525	0.424665	0.461538	0.421552	0.359651	0.35056	0.496304	0.476151	0.407583	0.41091	0.496321	0.672819	0.660329	0.413913	0.301146	0.594108	0.570384	0.493084	0.424946	0.528624	0.732357	0.602564	0.515965	0.592838	0.500636	0.597033	0.392088
	6.5	0.813118	0.655462	0.641215	0.741851	0.738844	0.756386	0.875499	0.758563	0.808401	0.699823	0.70203	0.710478	0.797639	0.894872	0.730672	0.581141	0.799011	0.690385		6.5	0.49004	0.478471	0.45614	0.453073	0.421213	0.370611	0.361079	0.499894	0.505392	0.415166	0.428825	0.54813	0.682644	0.604915	0.492174	0.361702	0.590835	0.561243	0.455655	0.467005	0.551766	0.627608	0.590476	0.513788	0.627092	0.566794	0.524104	0.395165
	6.75	0.815981	0.697088	0.666377	0.710561	0.763671	0.782805	0.833048	0.785714	0.833262	0.753973	0.808118	0.750919	0.77403	0.869658	0.687395	0.590571	0.801709	0.697436		6.75	0.434876	0.472945	0.443756	0.481413	0.39512	0.381368	0.383947	0.495248	0.547698	0.437441	0.457715	0.585224	0.646026	0.626246	0.54087	0.422259	0.487725	0.54479	0.520749	0.480783	0.495737	0.646693	0.581319	0.5	0.66991	0.666667	0.523486	0.361758
	7	0.836283	0.779168	0.700217	0.765971	0.766185	0.772588	0.816809	0.78655	0.820832	0.694526	0.849631	0.748162	0.752108	0.886752	0.755882	0.641191	0.820144	0.805128		7	0.538155	0.501497	0.504128	0.499816	0.417824	0.385224	0.363366	0.51151	0.557445	0.424882	0.456101	0.515021	0.707651	0.604684	0.582609	0.342062	0.594108	0.641682	0.495525	0.507614	0.548112	0.666667	0.637729	0.574746	0.663682	0.601781	0.592707	0.442637
	7.25	0.849297	0.692203	0.681128	0.772816	0.795098	0.854182	0.832764	0.72807	0.801543	0.769276	0.811808	0.797794	0.768971	0.809829	0.713025	0.648635	0.785971	0.676923		7.25	0.503524	0.524522	0.517028	0.456754	0.43714	0.386239	0.395381	0.517846	0.527582	0.479147	0.48499	0.433476	0.737124	0.62416	0.448696	0.376432	0.527005	0.541133	0.501221	0.461929	0.55542	0.711052	0.625641	0.516691	0.601401	0.632952	0.596415	0.412308
	7.5	0.863613	0.715654	0.634273	0.837353	0.815525	0.786455	0.817949	0.820384	0.88727	0.680989	0.780443	0.722427	0.595278	0.848291	0.658824	0.660546	0.763939	0.701923		7.5	0.491572	0.517845	0.482972	0.495031	0.429346	0.367364	0.417105	0.543823	0.567607	0.455687	0.475468	0.513489	0.720006	0.646418	0.431304	0.484452	0.495908	0.5649	0.487388	0.485859	0.562728	0.759876	0.609524	0.551524	0.673025	0.592875	0.65204	0.415385
	7.75	0.829256	0.726793	0.649024	0.761082	0.798554	0.763538	0.826496	0.807853	0.871839	0.778693	0.797971	0.683824	0.782462	0.842735	0.728151	0.656079	0.78777	0.716667		7.75	0.497089	0.502648	0.487616	0.483254	0.496103	0.411812	0.392637	0.518057	0.55786	0.501185	0.480955	0.552422	0.712861	0.616972	0.42087	0.494272	0.559738	0.577697	0.438568	0.542422	0.638246	0.6751	0.617949	0.591437	0.706501	0.556616	0.591471	0.394286
	8	0.835502	0.795974	0.70846	0.820078	0.810811	0.799299	0.826211	0.758145	0.821689	0.867569	0.829336	0.804228	0.681282	0.832479	0.722269	0.669975	0.769335	0.725641		8	0.514557	0.492747	0.503096	0.490615	0.503897	0.396387	0.429682	0.530729	0.530071	0.518247	0.50581	0.569283	0.728937	0.717134	0.563478	0.499182	0.546645	0.66362	0.574451	0.455402	0.645554	0.678651	0.641758	0.573295	0.641884	0.604962	0.603214	0.447033
	8.25	0.835502	0.785421	0.649892	0.85528	0.817725	0.783097	0.860969	0.776525	0.854694	0.781636	0.785055	0.709559	0.72344	0.894017	0.757563	0.688337	0.809802	0.783974		8.25	0.539994	0.51324	0.490196	0.563121	0.473399	0.444084	0.417791	0.557128	0.568229	0.513981	0.454648	0.625383	0.765555	0.654069	0.386087	0.402619	0.577741	0.612431	0.484133	0.489485	0.63581	0.635153	0.687912	0.619013	0.598677	0.516539	0.702101	0.436484
	8.5	0.838886	0.786594	0.734924	0.838657	0.861094	0.764852	0.839031	0.639515	0.789541	0.808123	0.861624	0.698529	0.865093	0.781197	0.811345	0.823325	0.876799	0.696154		8.5	0.514864	0.54962	0.542312	0.520795	0.438157	0.438604	0.423965	0.581838	0.577561	0.502607	0.497095	0.550889	0.744418	0.666126	0.434783	0.482815	0.649755	0.621572	0.510171	0.439449	0.695493	0.709276	0.679853	0.605951	0.624368	0.541349	0.668727	0.435604
	8.75	0.870901	0.718585	0.751844	0.850065	0.849152	0.707926	0.840741	0.711362	0.86198	0.762213	0.918819	0.793199	0.876897	0.885043	0.75084	0.711166	0.795863	0.726282		8.75	0.534477	0.556988	0.592879	0.527788	0.520163	0.483053	0.452321	0.584161	0.601203	0.484123	0.488218	0.605763	0.725514	0.621145	0.528696	0.571195	0.576105	0.599634	0.591538	0.524293	0.605359	0.694629	0.75641	0.646589	0.736473	0.607506	0.647095	0.441319
	9	0.823269	0.762165	0.625163	0.831486	0.876493	0.689534	0.894302	0.663325	0.852122	0.717481	0.926199	0.674632	0.814502	0.836752	0.760924	0.684863	0.896133	0.817949		9	0.524058	0.553304	0.537668	0.583364	0.483904	0.455247	0.482964	0.601267	0.613438	0.511137	0.501453	0.635193	0.743525	0.685834	0.486957	0.646481	0.669394	0.674589	0.479251	0.530094	0.739342	0.695961	0.750183	0.603774	0.681199	0.631679	0.71199	0.498462
	9.25	0.855804	0.782099	0.755748	0.813559	0.836267	0.745001	0.925926	0.70259	0.828547	0.718658	0.840406	0.830882	0.952782	0.852564	0.881513	0.793052	0.823291	0.771795		9.25	0.518541	0.561824	0.528896	0.548031	0.493053	0.454232	0.46284	0.588385	0.606595	0.499052	0.556004	0.650521	0.75201	0.693253	0.513043	0.654665	0.620295	0.634369	0.511798	0.508339	0.785627	0.696849	0.747253	0.704644	0.755547	0.565522	0.71199	0.420659
	9.5	0.945081	0.809654	0.670282	0.821708	0.900377	0.695373	0.88433	0.682122	0.84312	0.710418	0.807196	0.799632	0.650928	0.739316	0.773529	0.774193	0.877248	0.758974		9.5	0.504137	0.559291	0.575851	0.571586	0.532023	0.489344	0.462383	0.585005	0.65139	0.515166	0.530019	0.65512	0.803215	0.697195	0.610435	0.620295	0.690671	0.645338	0.63629	0.631617	0.662607	0.756325	0.727473	0.677068	0.756715	0.552799	0.673053	0.476044
	9.75	0.882613	0.831737	0.735792	0.784876	0.822753	0.660634	0.878917	0.706767	0.797685	0.788699	0.785978	0.841912	0.755481	0.820086	0.852101	0.820347	0.985612	0.808974		9.75	0.525896	0.529818	0.605779	0.562753	0.474754	0.478587	0.490967	0.605491	0.667358	0.515166	0.533731	0.640711	0.806788	0.727104	0.438261	0.608838	0.695581	0.647166	0.585028	0.57868	0.64799	0.716378	0.777289	0.69521	0.788634	0.650763	0.690359	0.454945
	10	0.888339	0.811999	0.711063	0.823338	0.840666	0.800321	0.914815	0.72264	0.828547	0.815774	0.885609	0.824449	0.82968	0.808974	0.784874	0.807444	0.923561	0.780769		10	0.562672	0.573336	0.628999	0.574531	0.555066	0.503349	0.456209	0.601056	0.640813	0.518957	0.558425	0.690681	0.818845	0.691398	0.54087	0.559738	0.684124	0.738574	0.600488	0.570703	0.775883	0.71771	0.764103	0.602322	0.746205	0.571247	0.689741	0.459341
	10.25	0.89771	0.816689	0.722343	0.730443	0.87995	0.774777	0.884046	0.76274	0.875697	0.765156	0.932657	0.814338	0.768971	0.776068	0.736555	0.708685	0.895683	0.853205		10.25	0.542139	0.598895	0.627967	0.559809	0.545917	0.467424	0.508575	0.563252	0.679594	0.541469	0.560684	0.718578	0.831646	0.698818	0.641739	0.566285	0.657938	0.670932	0.621644	0.563452	0.735688	0.745229	0.776557	0.671988	0.726742	0.676209	0.68356	0.426374
	10.5	0.920875	0.827047	0.761388	0.758475	0.850723	0.774048	0.889459	0.778196	0.806687	0.761625	1	0.821691	0.812816	0.810684	0.837815	0.682878	0.874101	0.839744		10.5	0.562979	0.584389	0.611971	0.575635	0.543545	0.490156	0.464898	0.56811	0.622563	0.538863	0.587476	0.592275	0.780143	0.68166	0.56	0.505728	0.680851	0.749543	0.481692	0.636693	0.868453	0.75233	0.789744	0.684325	0.75905	0.594784	0.694685	0.413187
	10.75	0.875065	0.79656	0.69718	0.801499	0.845695	0.799299	0.869516	0.74645	0.856408	0.745733	0.882841	0.834559	0.836425	0.749145	0.840336	0.697767	0.91232	0.865385		10.75	0.583512	0.614782	0.630031	0.591093	0.539139	0.475746	0.50606	0.581415	0.676483	0.530332	0.556972	0.58737	0.783418	0.708787	0.551304	0.603928	0.698854	0.650823	0.579333	0.581581	0.767357	0.753662	0.775092	0.645864	0.777735	0.573791	0.748455	0.383736
	11	0.873503	0.806723	0.766594	0.780639	0.89472	0.837104	0.847293	0.756475	0.834119	0.718069	0.76845	0.815257	0.91231	0.771795	0.834034	0.726055	0.858813	0.782692		11	0.673613	0.624223	0.618679	0.579315	0.476449	0.479196	0.503544	0.565364	0.691	0.550711	0.575533	0.701717	0.831051	0.722003	0.518261	0.559738	0.615385	0.680073	0.681855	0.538071	0.730816	0.773191	0.758608	0.69521	0.683924	0.552799	0.682324	0.449231
	11.25	0.9076	0.795388	0.787852	0.789439	0.919233	0.821924	0.901425	0.748538	0.840977	0.758093	0.924354	0.836397	0.892074	0.771367	0.839496	0.755831	0.851169	0.859615		11.25	0.699663	0.648169	0.646543	0.580052	0.495425	0.491374	0.509947	0.547202	0.69017	0.558768	0.561653	0.75935	0.817803	0.747971	0.57913	0.569558	0.757774	0.729433	0.70057	0.548949	0.745432	0.759432	0.81685	0.749637	0.676917	0.597964	0.692213	0.35956
	11.5	0.946382	0.822748	0.748807	0.745763	0.883407	0.817545	0.863248	0.824562	0.836691	0.698646	0.909594	0.690257	0.799325	0.797009	0.867227	0.678908	0.901979	0.808974		11.5	0.676065	0.629749	0.640351	0.609496	0.573026	0.497869	0.53373	0.601056	0.691207	0.564455	0.599742	0.697731	0.802471	0.776953	0.558261	0.497545	0.775777	0.687386	0.722539	0.531545	0.801462	0.756325	0.758242	0.712627	0.804983	0.649491	0.755253	0.338462
	11.75	0.946122	0.834473	0.754013	0.733051	0.885292	0.861918	0.869516	0.828739	0.825975	0.792819	0.871771	0.814338	0.870152	0.72265	0.915966	0.760794	0.889838	0.924359		11.75	0.685259	0.650933	0.646027	0.63526	0.527618	0.509032	0.513606	0.600634	0.68229	0.536493	0.647999	0.713673	0.87273	0.828658	0.45913	0.693944	0.618658	0.709324	0.701383	0.568528	0.767357	0.773191	0.776923	0.717707	0.800701	0.636768	0.654512	0.385495
	12	0.890682	0.813172	0.707158	0.768905	0.901006	0.939279	0.870655	0.876775	0.82769	0.774573	0.859779	0.703125	0.752108	0.792308	0.852521	0.841687	0.870054	0.902564		12	0.709776	0.654617	0.666151	0.622746	0.599797	0.521616	0.532586	0.596832	0.688926	0.531043	0.604906	0.693746	0.826734	0.867841	0.54087	0.592471	0.761048	0.720293	0.729048	0.601885	0.760049	0.786951	0.75348	0.773585	0.762164	0.615776	0.724969	0.448791
	12.25	0.896408	0.818057	0.717571	0.730443	0.84758	0.839148	0.84188	0.795739	0.817403	0.812831	0.919742	0.829044	0.795953	0.728632	0.905462	0.797519	0.91232	0.855769		12.25	0.675452	0.634124	0.670795	0.636732	0.566588	0.527096	0.513378	0.647307	0.687474	0.54455	0.639445	0.755365	0.865883	0.888245	0.6	0.559738	0.705401	0.669104	0.715216	0.671501	0.708892	0.863737	0.812454	0.75762	0.75905	0.701018	0.832509	0.393407
	12.5	0.91671	0.854016	0.734056	0.781943	0.874293	0.877536	0.864103	0.851713	0.888984	0.766922	0.847786	0.807904	0.768971	0.758974	0.947059	0.8	0.86241	0.88718		12.5	0.766779	0.695372	0.700206	0.6371	0.58997	0.550639	0.523897	0.66716	0.701161	0.525592	0.645416	0.720417	0.860822	0.818224	0.693913	0.486088	0.805237	0.795247	0.725793	0.642495	0.876979	0.76609	0.821612	0.780116	0.789802	0.648219	0.745983	0.4
	12.75	0.895367	0.879812	0.727549	0.783572	0.89912	0.871552	0.892877	0.825397	0.839263	0.844026	0.843173	0.800552	0.758853	0.737607	0.884034	0.772705	0.839478	0.928846		12.75	0.781183	0.671195	0.675439	0.618697	0.587936	0.53217	0.54059	0.693136	0.706761	0.540758	0.633957	0.675659	0.858887	0.873174	0.575652	0.400982	0.677578	0.756856	0.686737	0.612763	0.803898	0.794496	0.772161	0.714804	0.803036	0.736641	0.763906	0.441319
	13	0.865955	0.874731	0.821692	0.782595	0.927718	0.823529	0.911681	0.802005	0.834976	0.821071	0.838561	0.908088	0.750422	0.759829	1	0.680893	0.781475	0.825641		13	0.676984	0.682938	0.704334	0.718071	0.543206	0.544956	0.568717	0.661246	0.741601	0.562796	0.627017	0.630595	0.812891	0.869464	0.490435	0.461538	0.718494	0.755027	0.753458	0.620015	0.838003	0.803373	0.89707	0.769231	0.874659	0.616412	0.74042	0.510769
	13.25	0.875325	0.865155	0.751844	0.769231	0.878693	0.866735	0.860969	0.844194	0.819117	0.777516	0.813653	0.840993	0.747049	0.711111	0.989076	0.720099	0.792266	0.901282		13.25	0.712228	0.673958	0.727554	0.693412	0.589631	0.552263	0.551338	0.621753	0.728743	0.539337	0.670755	0.61588	0.827776	0.89636	0.633043	0.569558	0.800327	0.700183	0.683483	0.570703	0.867235	0.810031	0.862637	0.67852	0.838848	0.608779	0.799753	0.524396
	13.5	0.915148	0.864374	0.909328	0.848761	0.923004	0.872865	0.885185	0.865079	0.85898	0.765745	0.818266	0.71875	0.927487	0.743162	0.936134	0.71067	0.811601	0.875641		13.5	0.695985	0.698595	0.723426	0.671697	0.564216	0.590217	0.563229	0.691447	0.67669	0.553318	0.647515	0.735132	0.882554	0.887086	0.648696	0.563011	0.777414	0.678245	0.694874	0.609862	0.725944	0.76609	0.868132	0.686502	0.711172	0.665394	0.834982	0.552967
	13.75	0.897189	0.889388	0.944469	0.797262	0.916091	0.845132	0.895727	0.817043	0.822546	0.82578	0.657749	0.715993	0.858347	0.743162	0.928151	0.685856	0.904676	0.905128		13.75	0.689243	0.701128	0.688854	0.669856	0.605557	0.592044	0.582438	0.672017	0.751555	0.62346	0.669948	0.782955	0.867074	0.942499	0.834783	0.549918	0.797054	0.716636	0.794142	0.606236	0.772229	0.778518	0.882418	0.740203	0.642662	0.715649	0.7911	0.67033
	14	0.887038	0.858902	0.894577	0.822034	0.895977	0.841483	0.967521	0.904344	0.791685	0.739258	0.739852	0.756434	0.809443	0.747009	0.979832	0.710174	0.803507	0.902564		14	0.68863	0.688234	0.703818	0.720648	0.59268	0.575604	0.610108	0.669905	0.759851	0.644787	0.661072	0.710914	0.831349	0.936239	0.761739	0.438625	0.788871	0.773309	0.78926	0.583756	0.806334	0.798047	0.887179	0.740203	0.673025	0.657761	0.83869	0.621538
	14.25	0.882353	0.882548	0.969631	0.800522	0.92709	0.923077	0.91339	0.843776	0.76168	0.791054	0.710332	0.689338	0.738617	0.785043	0.908403	0.739454	0.875899	0.871795		14.25	0.688937	0.7207	0.642931	0.645197	0.578448	0.609702	0.609879	0.63358	0.740564	0.616825	0.649451	0.696505	0.891039	0.938094	0.575652	0.513912	0.680851	0.797075	0.691619	0.546773	0.785627	0.785619	0.895971	0.746734	0.728299	0.730916	0.764524	0.64044
	14.5	0.874284	0.882939	0.955748	0.794654	0.868008	0.857831	0.916809	0.875522	0.8024	0.765156	0.75	0.716912	0.725127	0.82094	0.892437	0.837221	0.91232	0.849359		14.5	0.705179	0.768133	0.69195	0.691572	0.663843	0.611934	0.591356	0.665681	0.735172	0.661848	0.6204	0.672594	0.831646	0.91514	0.826087	0.495908	0.731588	0.753199	0.668836	0.582306	0.741778	0.798935	0.875092	0.793178	0.787466	0.748728	0.799135	0.602637
	14.75	0.792816	0.883135	0.854664	0.902216	0.902577	0.907751	0.920513	0.913952	0.870982	0.738081	0.817343	0.835478	0.770658	0.740598	0.955462	0.694293	0.883993	0.832692		14.75	0.707938	0.761916	0.629515	0.705558	0.626228	0.621474	0.589069	0.667582	0.785566	0.664692	0.641866	0.704476	0.873921	0.894273	0.765217	0.443535	0.726678	0.714808	0.667209	0.528644	0.845311	0.79494	0.879121	0.701016	0.817439	0.75	0.814586	0.661539
	15	0.798803	0.919093	1	0.903194	0.878378	0.882061	0.90057	0.887218	0.772825	0.857563	0.788745	0.733456	0.70489	0.839744	0.918908	0.758809	0.836781	0.862821		15	0.657064	0.721851	0.750774	0.67869	0.610302	0.621068	0.585182	0.723337	0.762339	0.663744	0.643964	0.735132	0.844597	0.881985	0.751304	0.556465	0.741408	0.734918	0.687551	0.549674	0.891596	0.733245	0.79011	0.828737	0.808486	0.720102	0.83869	0.544615
	15.25	0.747007	0.883916	0.987852	0.895698	0.895663	0.819442	0.85584	0.8467	0.717102	0.830489	0.761993	0.792279	0.821248	0.785897	0.915546	0.845658	0.858363	0.921795		15.25	0.674839	0.698135	0.659959	0.646301	0.567943	0.656383	0.605305	0.742767	0.819784	0.682938	0.658005	0.873391	0.869157	0.897751	0.612174	0.433715	0.751228	0.747715	0.609439	0.472806	0.649208	0.749667	0.759341	0.671988	0.796808	0.741094	0.805315	0.696703
	15.5	0.699375	0.898769	0.909328	0.841917	0.904463	0.943366	0.901425	0.800752	0.772396	0.758682	0.861624	0.847427	0.822934	0.840598	0.910084	0.86005	0.834982	0.863462		15.5	0.661048	0.67534	0.719814	0.749724	0.537784	0.637102	0.608735	0.64076	0.794898	0.656398	0.667689	0.797364	0.874665	0.887086	0.634783	0.509002	0.751228	0.769653	0.689178	0.542422	0.772229	0.765202	0.780586	0.748911	0.840794	0.783079	0.757108	0.645275
	15.75	0.673868	0.894274	0.969631	0.829857	0.932747	0.925266	0.906838	0.862991	0.794685	0.77575	0.737085	0.790441	0.679595	0.808547	0.913025	0.871464	0.770683	0.774359		15.75	0.694759	0.68501	0.706398	0.695988	0.585225	0.63629	0.630231	0.719747	0.78681	0.665166	0.700129	0.751686	0.880917	0.858335	0.589565	0.433715	0.803601	0.758684	0.739626	0.647571	0.830694	0.822459	0.706593	0.748911	0.854029	0.699746	0.883189	0.621538
	16	0.673868	0.863201	0.901518	0.832464	0.939032	0.931105	0.864957	0.8066	0.769396	0.819306	0.730627	0.774816	0.817875	0.897863	0.866807	0.836228	0.71223	0.88141		16	0.657371	0.682708	0.758514	0.696724	0.611657	0.644205	0.594786	0.714044	0.779759	0.62654	0.66785	0.745248	0.867818	0.903779	0.725217	0.418985	0.792144	0.744059	0.663954	0.624365	0.886724	0.822015	0.760073	0.734398	0.865317	0.747455	0.81335	0.56044
	16.25	0.661635	0.855579	0.893709	0.812256	0.94626	0.898701	0.882051	0.812866	0.808401	0.766333	0.715867	0.811581	0.848229	0.792308	0.895378	0.896278	0.681205	0.962821		16.25	0.676678	0.692609	0.711558	0.687523	0.613351	0.645626	0.6252	0.730729	0.807341	0.644313	0.673983	0.853158	0.840875	0.891259	0.577391	0.509002	0.836334	0.718464	0.719284	0.588107	0.81486	0.881491	0.767399	0.814223	0.909693	0.694657	0.878863	0.614066
	16.5	0.681937	0.890365	0.903254	0.778031	0.907605	0.845424	0.869516	0.857978	0.808401	0.723955	0.721402	0.808824	0.812816	0.829915	0.807563	0.900248	0.743255	0.905128		16.5	0.660129	0.705273	0.77193	0.712919	0.601491	0.646844	0.643723	0.692503	0.807341	0.680095	0.672208	0.806254	0.848318	0.874565	0.641739	0.389525	0.837971	0.700183	0.756713	0.597534	0.846529	0.806036	0.686813	0.759071	0.857532	0.752544	0.894314	0.509011
	16.75	0.668922	0.900919	0.874187	0.793351	0.876807	0.918844	0.87208	0.909774	0.757394	0.74279	0.71679	0.745405	0.833052	0.796154	0.935294	0.841687	0.743255	0.825641		16.75	0.777199	0.696063	0.660991	0.74678	0.595391	0.650091	0.611937	0.73094	0.808378	0.638389	0.701743	0.809319	0.860971	0.877116	0.711304	0.525368	0.893617	0.824497	0.750203	0.652647	0.845311	0.747004	0.695971	0.790276	0.886726	0.694657	0.852287	0.555604
	17	0.684019	0.865937	0.812581	0.811278	1	0.987301	0.844444	0.879699	0.741106	0.763979	0.72786	0.741728	0.86172	0.795299	0.912185	0.849131	0.730665	0.84359		17	0.717438	0.68455	0.685759	0.698565	0.598102	0.642988	0.624057	0.729673	0.806304	0.65545	0.69093	0.793685	0.862013	0.889868	0.692174	0.479542	0.715221	0.745887	0.720911	0.515591	0.82095	0.858855	0.699267	0.773585	0.896847	0.704199	0.824475	0.567912
	17.25	0.73113	0.917921	0.884165	0.827575	0.921747	0.888483	0.878632	0.907686	0.814402	0.73867	0.75738	0.838235	0.957841	0.732051	0.845798	0.850124	0.808453	0.934616		17.25	0.78057	0.722312	0.69195	0.794995	0.629617	0.622285	0.634804	0.735586	0.845085	0.682938	0.699968	0.814531	0.880173	0.879434	0.575652	0.510638	0.731588	0.755027	0.708706	0.6657	0.718636	0.808256	0.654579	0.728592	0.855197	0.795165	0.813968	0.636484
	17.5	0.80505	0.906586	0.76269	0.853651	0.902891	0.929062	0.888319	0.850877	0.807544	0.718069	0.738007	0.772978	0.726813	0.760684	0.942437	0.859553	0.820594	0.974359		17.5	0.697518	0.686162	0.739422	0.765918	0.615046	0.654151	0.659959	0.66019	0.812733	0.711374	0.681407	0.774065	0.904436	0.907257	0.452174	0.607201	0.821604	0.917733	0.663954	0.620015	0.758831	0.962716	0.589744	0.800435	0.878941	0.708651	0.909765	0.600879
	17.75	0.801145	0.911276	0.856399	0.87223	0.92709	0.89257	0.896581	0.854219	0.753965	0.700412	0.857934	0.839154	0.94941	0.787607	0.845798	0.779156	0.780126	1		17.75	0.783022	0.717476	0.781734	0.772911	0.638428	0.662472	0.638921	0.675396	0.784322	0.69218	0.734022	0.761189	0.922149	0.862509	0.353044	0.630115	0.752864	0.833638	0.668023	0.538071	0.682095	0.857523	0.699267	0.735849	0.914364	0.718829	0.850433	0.619341
	18	0.748048	0.812586	0.839046	0.864081	0.90572	0.823675	0.914245	0.876358	0.838405	0.713361	0.79059	0.766544	0.812816	0.818803	0.923109	0.819851	0.741007	0.944231		18	0.736439	0.740962	0.721362	0.725432	0.61979	0.649685	0.656071	0.660401	0.817918	0.633412	0.719496	0.775904	0.877791	0.851148	0.502609	0.572831	0.801964	0.707495	0.707079	0.618564	0.80877	0.841545	0.693773	0.7373	0.836512	0.747455	0.833127	0.515604
	18.25	0.820666	0.852648	0.845119	0.922099	0.951603	0.849073	0.920228	0.894737	0.759966	0.735138	0.776753	0.836397	0.902192	0.785043	0.959664	0.793548	0.904676	0.923718		18.25	0.737971	0.744416	0.727038	0.692308	0.648594	0.6712	0.678482	0.658923	0.800705	0.704976	0.704971	0.911404	0.89744	0.848365	0.415652	0.505728	0.788871	0.703839	0.711147	0.563452	0.779537	0.8664	0.646886	0.751814	0.871545	0.788168	0.87021	0.508132
	18.5	0.837585	0.869064	0.859436	0.820404	0.971087	0.877974	0.894302	0.873016	0.797257	0.75103	0.77952	0.804228	0.920742	0.876923	0.888235	0.812903	0.896583	0.932692		18.5	0.794974	0.764909	0.73065	0.712919	0.625212	0.65618	0.654471	0.689124	0.836997	0.689573	0.715462	0.871245	0.900863	0.916763	0.627826	0.536825	0.649755	0.753199	0.71847	0.589558	0.771011	0.818464	0.772527	0.812772	0.804593	0.749364	0.805315	0.596923
	18.75	0.829256	0.831151	0.781345	0.815841	0.915148	0.916217	0.882051	0.90518	0.706815	0.771042	0.688192	0.920037	0.905565	0.850427	0.92437	0.780645	0.884443	0.865385		18.75	0.754214	0.76583	0.681115	0.692676	0.656049	0.702862	0.675051	0.699261	0.833264	0.733649	0.719335	0.864807	0.837303	0.924647	0.749565	0.520458	0.741408	0.723949	0.800651	0.628716	0.912302	0.899689	0.763736	0.882438	0.889841	0.813613	0.833127	0.571429
	19	0.809214	0.889388	0.767462	0.837679	0.891578	0.961319	0.890883	0.882623	0.870982	0.732784	0.765683	0.883272	0.865093	0.845726	0.85084	0.895285	0.809802	0.891667		19	0.698131	0.755699	0.710526	0.754877	0.645883	0.706109	0.699977	0.720592	0.811074	0.683649	0.695449	0.852238	0.887169	0.911199	0.546087	0.626841	0.772504	0.685558	0.898291	0.614938	0.790499	0.879716	0.788645	0.940493	0.780849	0.763359	0.851051	0.608791
	19.25	0.774076	0.901505	0.822993	0.846806	0.859208	0.903956	0.907977	0.878446	0.814831	0.763979	0.737085	0.865809	0.870152	0.907265	0.865966	0.837221	0.851619	0.924359		19.25	0.714373	0.79277	0.723942	0.746043	0.680447	0.708342	0.67528	0.7415	0.860431	0.708531	0.725791	0.834457	0.842066	0.872942	0.467826	0.613748	0.86252	0.890311	0.845403	0.622915	0.834348	0.885486	0.739927	0.822206	0.774231	0.76972	0.76576	0.647912
	19.5	0.778761	0.866523	0.882863	0.925359	0.815839	0.905999	0.902279	0.921053	0.775397	0.816951	0.72786	0.825368	0.76054	0.885043	0.890336	0.755831	0.830486	0.908974		19.5	0.757585	0.767902	0.72549	0.754141	0.712979	0.74589	0.723073	0.68849	0.865201	0.669905	0.68399	0.894237	0.85978	0.869928	0.490435	0.515548	0.837971	0.833638	0.842962	0.569978	0.809988	0.800266	0.7337	0.862845	0.823278	0.727099	0.865884	0.662418
	19.75	0.774857	0.88548	0.855098	0.883312	0.852609	0.891257	0.92735	0.799499	0.748821	0.703355	0.781365	1	0.804384	0.80812	0.846219	0.71861	0.857014	0.892949		19.75	0.763714	0.751094	0.746646	0.748988	0.695019	0.719302	0.686714	0.714044	0.891539	0.715403	0.718528	0.857143	0.858887	0.945745	0.685217	0.587561	0.806874	0.846435	0.744508	0.530094	0.777101	0.839769	0.778755	0.893324	0.854029	0.727099	0.788628	0.674725
	20	0.807392	0.8718	0.809978	0.841591	0.842552	0.811998	0.894587	0.89599	0.807544	0.716892	0.72048	0.788603	0.70489	0.846154	0.929412	0.764764	0.890738	0.823077		20	0.735826	0.788395	0.746646	0.744939	0.760081	0.692308	0.70638	0.730518	0.86769	0.71872	0.678018	0.89301	0.791158	0.90888	0.721739	0.520458	0.813421	0.769653	0.787632	0.633793	0.797808	0.773191	0.747619	0.877359	0.885169	0.64631	0.823239	0.675604
	20.25	0.789172	0.939027	0.754881	0.88983	0.899749	0.866005	0.907977	0.929825	0.738963	0.700412	0.718635	0.875	0.747049	0.792735	0.881093	0.801489	0.896133	0.807692		20.25	0.853203	0.800368	0.72291	0.718071	0.735683	0.731886	0.706837	0.739599	0.838241	0.764929	0.70481	0.879215	0.825692	0.945282	0.772174	0.464812	0.851064	0.835466	0.75834	0.612763	0.856273	0.848646	0.72381	0.825835	0.875438	0.687023	0.829419	0.756044
	20.5	0.850859	0.88548	0.715835	0.857888	0.870207	0.881769	0.912536	0.897243	0.706387	0.569158	0.804428	0.922794	0.785835	0.83547	0.855042	0.785608	0.854317	0.785898		20.5	0.785167	0.799678	0.711042	0.738682	0.695696	0.731277	0.694718	0.679198	0.881792	0.800237	0.751937	0.882587	0.852784	0.910735	0.789565	0.495908	0.790507	0.903108	0.776241	0.638144	0.82095	0.841101	0.812821	0.866473	0.94239	0.627226	0.821384	0.637363
	20.75	0.893024	0.886066	0.695011	0.883963	0.866122	0.916946	0.92963	0.827903	0.797257	0.661566	0.73155	0.851103	0.67285	0.904274	0.888235	0.748387	0.818345	0.726923		20.75	0.825314	0.816256	0.659443	0.796835	0.79329	0.751167	0.702264	0.61056	0.892576	0.753555	0.732731	0.863887	0.87407	0.882217	0.676522	0.515548	0.851064	0.899452	0.868999	0.571429	0.811206	0.848646	0.811722	0.791001	0.888673	0.564249	0.912855	0.644396
	21	0.818844	0.865742	0.752712	0.861473	0.945003	0.92512	0.906838	0.853801	0.771967	0.696881	0.75369	0.92739	0.682968	0.879487	0.943698	0.80397	0.86286	0.732051		21	0.836041	0.766751	0.776058	0.729481	0.787869	0.731074	0.719643	0.643083	0.811282	0.787204	0.706908	0.868179	0.870646	0.941572	0.76	0.538462	0.823241	0.797075	0.776241	0.604786	0.753959	0.855304	0.825641	0.963716	0.829116	0.590331	0.857231	0.671209
	21.25	0.865435	0.87864	0.670716	0.852021	0.943746	0.907751	0.921367	0.842941	0.760823	0.677457	0.736162	0.90625	0.703204	0.808974	0.893698	0.755335	0.844874	0.750641		21.25	0.884462	0.848492	0.737358	0.726169	0.788207	0.752182	0.67871	0.694192	0.838656	0.762322	0.716269	0.829246	0.856803	0.900997	0.74087	0.509002	0.800327	0.919561	0.790887	0.530094	0.807552	0.853085	0.882784	0.891872	0.90074	0.637405	0.887515	0.692747
	21.5	0.799584	0.875318	0.718004	0.85691	0.971716	0.901036	0.880912	0.883041	0.700386	0.626839	0.685424	0.798713	0.929174	0.884188	0.87563	0.694789	0.833633	0.732051		21.5	0.88814	0.803131	0.74097	0.824807	0.773636	0.719302	0.69426	0.694192	0.834094	0.691469	0.744835	0.854997	0.911581	0.932298	0.728696	0.522095	0.826514	0.793419	0.814483	0.5533	0.779537	0.82601	0.824176	0.839623	0.839626	0.645038	0.923362	0.647033
	21.75	0.835242	0.881571	0.727983	0.790417	0.97863	0.888338	0.885185	0.833333	0.780112	0.660389	0.798893	0.928309	0.831366	0.944872	0.890756	0.693796	0.779676	0.841026		21.75	0.874655	0.813953	0.760062	0.795731	0.825483	0.76233	0.700892	0.656178	0.881999	0.710427	0.753228	0.843041	0.826734	0.87642	0.812174	0.459902	0.880524	0.795247	0.784378	0.569978	0.714982	0.774967	0.834432	0.880987	0.851304	0.594784	0.921508	0.765714
	22	0.939355	0.903459	0.837744	0.817145	0.912948	0.827616	0.890598	0.824144	0.755251	0.620365	0.79059	0.841912	0.929174	0.894017	0.863445	0.704715	0.790917	0.870513		22	0.832976	0.849413	0.817337	0.782481	0.797357	0.749746	0.723531	0.659345	0.881377	0.763744	0.763234	0.808093	0.855165	0.899838	0.855652	0.528642	0.823241	0.921389	0.734744	0.478608	0.840439	0.852197	0.811355	0.902758	0.781238	0.558524	0.928307	0.658901
	22.25	0.878188	0.91753	0.816486	0.783898	0.884978	0.881769	0.920228	0.847536	0.755251	0.680989	0.807196	0.78125	0.839798	0.915812	0.917647	0.73995	0.808453	0.885256		22.25	0.843089	0.802441	0.742002	0.772175	0.830905	0.711183	0.727418	0.665681	0.881792	0.767773	0.746934	0.744329	0.895653	0.943659	0.921739	0.440262	0.810147	0.919561	0.714402	0.50979	0.825822	0.890368	0.847253	0.80479	0.786298	0.611323	0.843634	0.607912
[truncated: 29 more columns]
