# Supplementary material for: Phosphorylation regulates viral biomolecular condensates to promote infectious progeny production
Source: EMBO J. 2024 Jan 2;43(2):6. doi: 10.1038/s44318-023-00021-0 (PMC10897327; doi:10.1038/s44318-023-00021-0)
Supplement: Supplementary file 11 — Source Data Fig. 4 [file 44318_2023_21_MOESM11_ESM.zip › Figure 4/Figure 4D/Source Data_52K-GFP FRAP_NB Half Time Measurments_Punctate 52K NBs.xlsx]

## Sheet: Sheet1
Figure 4D: 52K punctate NB FRAP Half Time Measurments
52K-GFP Transfection:	WT	S/D	S/A
Half-Time (s) NB #1	2.82582	4.17501	7.14069
Half-Time (s) NB #2	3.4348	3.78686	6.1684
Half-Time (s) NB #3	2.5631	1.91262	5.07476
Half-Time (s) NB #4	3.11546	2.44105	6.1684
Half-Time (s) NB #5	2.96711	2.32481	9.11353
Half-Time (s) NB #6	3.11546	3.4348	10.55
Half-Time (s) NB #7	1.6522	5.87466	9.5692
Half-Time (s) NB #8	3.11546	2.2141	3.9762
Half-Time (s) NB #9	1.91262	1.73481	6.1684
Half-Time (s) NB #10	1.6522	2.96711	7.49772
Half-Time (s) NB #11	2.32481	1.57352	6.1684
Half-Time (s) NB #12	2.96711	3.9762	5.87466
Half-Time (s) NB #13	1.82155	2.82582	3.11546
Half-Time (s) NB #14	2.5631	3.11546	4.60295
Half-Time (s) NB #15	1.23289	2.2141	4.8331
Half-Time (s) NB #16	1.06502	2.5631	2.5631
Half-Time (s) NB #17	1.29454	1.29454	5.07476
Half-Time (s) NB #18	1.91262	1.17419	4.60295
Half-Time (s) NB #19	1.01431	2.44105	6.1684
Half-Time (s) NB #20	1.06502	2.10867	2.96711
Half-Time (s) NB #21	3.27123	3.4348	3.9762
Half-Time (s) NB #22	1.91262	1.73481	2.96711
Half-Time (s) NB #23	1.6522	1.73481	2.96711
Half-Time (s) NB #24	2.44105	4.17501	5.87466
Half-Time (s) NB #25			3.60654
Half-Time (s) NB #26			3.11546
Half-Time (s) NB #27			4.8331
Half-Time (s) NB #28			10.0477
Half-Time (s) NB #29			5.32849
Half-Time (s) NB #30			5.07476
Half-Time (s) NB #31			7.87261
Half-Time (s) NB #32			5.59492
