# Supplementary material for: Phosphorylation regulates viral biomolecular condensates to promote infectious progeny production
Source: EMBO J. 2024 Jan 2;43(2):6. doi: 10.1038/s44318-023-00021-0 (PMC10897327; doi:10.1038/s44318-023-00021-0)
Supplement: Supplementary file 11 — Source Data Fig. 4 [file 44318_2023_21_MOESM11_ESM.zip › Figure 4/Figure 4E/Source Data_52K-GFP FRAP_NB Fluorescence Recovery Measurements_Punctate 52K NBs.xlsx]

## Sheet: Sheet1
Figure 4E: 52K punctate NB % Fluorescence Recovery Measurements
52K-GFP Transfection:	WT	S/D	S/A
Recovery % After 20s NB #1	85.9501	89.9644	89.875
Recovery % After 20s NB #2	75.7459	77.1758	86.4212
Recovery % After 20s NB #3	81.0571	80.5864	81.2275
Recovery % After 20s NB #4	88.7098	103.272	87.2372
Recovery % After 20s NB #5	68.3612	74.0018	87.0209
Recovery % After 20s NB #6	85.0915	86.7044	94.6442
Recovery % After 20s NB #7	90.1302	90.1663	87.7022
Recovery % After 20s NB #8	88.5185	80.3454	72.4051
Recovery % After 20s NB #9	79.7854	101.272	96.6835
Recovery % After 20s NB #10	81.0677	84.7056	77.1276
Recovery % After 20s NB #11	97.0453	95.3744	78.598
Recovery % After 20s NB #12	83.9935	77.6422	93.405
Recovery % After 20s NB #13	86.4955	87.364	88.8399
Recovery % After 20s NB #14	78.15	84.0838	93.4542
Recovery % After 20s NB #15	90.3742	83.2933	80.5025
Recovery % After 20s NB #16	76.2658	88.6615	59.7198
Recovery % After 20s NB #17	104.387	83.4865	86.6059
Recovery % After 20s NB #18	87.1399	83.355	87.6412
Recovery % After 20s NB #19	83.3774	98.0306	77.4589
Recovery % After 20s NB #20	85.6827	98.9874	57.2403
Recovery % After 20s NB #21	91.7953	91.5396	89.4283
Recovery % After 20s NB #22	77.5917	88.9643	76.3268
Recovery % After 20s NB #23	87.4933	79.9994	84.4702
Recovery % After 20s NB #24	87.7494	83.0059	92.0813
Recovery % After 20s NB #25			93.1969
Recovery % After 20s NB #26			84.3902
Recovery % After 20s NB #27			105.054
Recovery % After 20s NB #28			73.9384
Recovery % After 20s NB #29			86.5244
Recovery % After 20s NB #30			78.5877
Recovery % After 20s NB #31			81.3505
Recovery % After 20s NB #32			89.6942
