# Supplementary material for: Phosphorylation regulates viral biomolecular condensates to promote infectious progeny production
Source: EMBO J. 2024 Jan 2;43(2):6. doi: 10.1038/s44318-023-00021-0 (PMC10897327; doi:10.1038/s44318-023-00021-0)
Supplement: Supplementary file 11 — Source Data Fig. 4 [file 44318_2023_21_MOESM11_ESM.zip › Figure 4/Figure 4G/Source Data_52K-GFP FRAP_Fluorescence Recovery Curves_Internal 52K NBs.xlsx]

## Sheet: Sheet1
Figure 4G: Fluorescence Recovery Curves of 52K NBs, internal
	Time of Data Acquisition Relative to Bleach (sec)	WT Internal																							Time of Data Acquisition Relative to Bleach (sec)	S/A Internal
	Fluorescence (a.u.) of NB#	NB 1	NB 2	NB 3	NB 4	NB 5	NB 6	NB 7	NB 8	NB 9	NB 10	NB 11	NB 12	NB 13	NB 14	NB 15	NB 16	NB 17	NB 18	NB 19	NB 20	NB 21	NB 22		Fluorescence (a.u.) of NB#	NB 1	NB 2	NB 3	NB 4	NB 5	NB 6	NB 7	NB 8	NB 9	NB 10	NB 11	NB 12	NB 13	NB 14	NB 15	NB 16	NB 17	NB 18	NB 19	NB 20	NB 21	NB 22	NB 23
	-2.5	0.9632	0.984342	1	0.987641	0.97939	0.97006	1	0.999948	1	0.984301	0.960382	1	0.981927	0.992704	0.998774	0.98246	0.989428	1	0.991812	0.953897	0.958718	0.981927		-2.5	1	1	0.982492	0.999669	1	1	0.982686	1	0.998796	1	0.996984	0.997657	0.962529	0.983049	0.991677	1	0.98776	1	0.975884	0.998334	0.994969	1	1
	-2.25	0.975268	0.995311	0.989285	1	0.998465	0.977327	0.983647	0.994358	0.993678	0.982785	0.981478	0.930317	0.962907	0.991959	1	0.984695	1	0.930317	0.992234	1	0.9301	0.962907		-2.25	0.995073	0.98929	0.981296	1	0.999642	0.962229	0.973519	0.997804	1	0.993978	0.995629	0.991634	0.969054	0.989126	1	0.97404	1	0.999641	0.978268	0.978687	1	0.996847	0.995429
	-2	0.990883	0.996238	0.991968	0.982693	0.986019	1	0.980037	0.990107	0.993678	1	0.962741	0.94762	0.974802	0.981223	0.992191	1	0.973972	0.94762	1	0.991243	0.952422	0.974802		-2	0.988112	0.975371	0.981738	0.978703	0.986311	0.971281	0.955142	0.981816	0.98994	0.989285	0.993275	0.981767	0.989308	0.973858	0.994009	0.95643	0.985349	0.994687	0.966396	0.978179	0.993491	0.998129	0.990846
	-1.75	0.995955	0.988192	0.983054	0.962348	0.973899	0.970596	0.971097	0.984464	0.996145	0.995001	0.962553	0.95139	0.955235	0.995246	0.978174	0.97405	0.977675	0.95139	0.996426	0.96049	0.969235	0.955235		-1.75	0.992494	0.991289	0.989516	0.984736	0.987412	0.973042	0.974228	0.983514	0.984709	0.987817	0.998013	1	0.973156	0.96989	0.993118	0.955364	0.980595	0.982903	1	0.97631	0.99464	0.999	0.988611
	-1.5	0.967411	0.97592	0.984267	0.965501	0.971713	0.963786	0.982896	0.98331	0.989978	0.974388	0.978663	0.978388	0.963136	1	0.973618	0.985718	0.999034	0.978388	0.98427	0.997321	0.948845	0.963136		-1.5	0.976334	0.982503	0.973491	0.993005	0.992227	0.977456	0.980029	0.984255	0.990379	0.984522	1	0.975964	1	0.970242	0.968794	0.974821	0.990491	0.977867	0.986182	0.980617	0.984261	0.998082	0.985315
	-1.25	0.998409	0.971319	0.982447	0.96534	1	0.983025	0.970879	0.992836	0.989207	0.974978	0.966198	0.964721	0.982703	0.978046	0.969413	0.969845	0.983364	0.964721	0.981625	0.965023	0.928311	0.982703		-1.25	0.988549	0.965846	0.989152	0.982739	0.988871	0.9503	1	0.984651	0.97722	0.981934	0.996057	0.97309	0.955293	0.984581	0.984643	0.976485	0.971896	0.978363	0.986051	0.976147	0.992881	0.990776	0.984277
	-1	1	0.991346	0.993898	0.975811	0.973664	0.972463	0.970734	0.986748	0.989934	0.982869	0.970192	0.967077	1	0.984575	0.984832	0.971247	0.984598	0.967077	0.99198	0.958945	0.955284	1		-1	0.982285	0.989635	0.966519	0.992694	0.983021	0.938545	0.985431	0.981612	0.990316	0.98491	0.992908	0.991762	0.944891	0.984556	0.991526	0.954531	0.976077	0.974858	0.992654	1	0.989469	0.992341	0.990338
	-0.75	0.986242	0.981304	0.991766	0.948009	0.98116	0.993587	0.964701	0.980003	0.98685	0.976887	1	0.94183	0.984255	0.983283	0.976046	0.970338	0.977139	0.94183	0.974844	0.951733	0.954783	0.984255		-0.75	0.976826	0.979197	0.994589	0.994505	0.985302	0.941273	0.989527	0.979173	0.974799	0.979345	0.986112	0.996028	0.981361	0.999648	0.979297	0.973208	0.983225	0.979633	0.986401	0.966801	0.986888	0.998176	0.984288
	-0.5	0.989723	1	0.98831	0.956939	0.978776	0.971549	0.96458	0.989556	0.99109	0.980117	0.975366	0.962499	0.989398	0.957516	0.963731	0.959768	0.986369	0.962499	0.981625	0.969144	0.966016	0.989398		-0.5	0.973987	0.978209	0.97513	0.999131	0.971083	0.939686	0.977239	0.977168	0.976656	0.986987	0.9957	0.990188	0.955261	1	0.978463	0.975393	0.964613	0.976652	0.997355	0.974095	0.982455	0.991423	0.984762
	-0.25	0.961973	0.979075	0.979102	0.975811	0.969853	0.976652	0.982096	1	0.991453	0.99604	0.972364	0.960076	0.989599	0.9844	0.974269	0.955449	0.952238	0.960076	0.945495	0.951476	1	0.989599		-0.25	0.976157	0.970016	1	0.993243	0.972316	0.943306	0.980671	0.980041	0.969782	0.977019	0.989862	0.996961	0.974125	0.990307	0.978482	0.986344	0.962691	0.967035	0.989702	0.974136	0.973976	0.999212	0.984988
	0	0	0	0	0	0	0	0	0	0	0	0	0	0	0	0	0	0	0	0	0	0	0		0	0	0	0	0	0	0	0	0	0	0	0	0	0	0	0	0	0	0	0	0	0	0	0
	0.25	0.118722	0.08069	0.0633	0.074937	0.075756	0.071831	0.11801	0.121451	0.046951	0.174315	0.165255	0.131354	0.136335	0.052869	0.053439	0.071372	0.111087	0.131354	0.090213	0.224128	0.237032	0.136335		0.25	0.039743	0.091531	0.084365	0.034584	0.035298	0.139403	0.088586	0.038092	0.039902	0.033904	0.041053	0.088436	0.077688	0.075538	0.059398	0.080663	0.043328	0.045812	0.056802	0.053719	0.025391	0.032295	0.032677
	0.5	0.197759	0.140831	0.102154	0.125155	0.128789	0.127541	0.193018	0.211122	0.082701	0.273113	0.272235	0.251532	0.219199	0.095572	0.082174	0.114937	0.163572	0.251532	0.148798	0.380776	0.361308	0.219199		0.5	0.056572	0.153571	0.145447	0.054101	0.050924	0.203909	0.158751	0.062495	0.060324	0.063129	0.068798	0.148736	0.127629	0.128199	0.106833	0.137759	0.071382	0.077232	0.091346	0.080944	0.049902	0.05292	0.052542
	0.75	0.241587	0.192811	0.138583	0.177215	0.165312	0.162961	0.259279	0.286963	0.115345	0.325994	0.342438	0.311318	0.29419	0.134221	0.114688	0.157063	0.217023	0.311318	0.20094	0.469479	0.40352	0.29419		0.75	0.074724	0.21798	0.186707	0.059844	0.058366	0.256857	0.217093	0.076427	0.081448	0.073332	0.092295	0.200395	0.173499	0.158334	0.148182	0.194829	0.087819	0.096633	0.117036	0.105142	0.062005	0.060496	0.062046
	1	0.307827	0.238076	0.170729	0.199839	0.199866	0.181107	0.307128	0.354091	0.129178	0.411172	0.406878	0.353599	0.341886	0.171907	0.119994	0.184377	0.271117	0.353599	0.243401	0.510225	0.470702	0.341886		1	0.081821	0.252924	0.230723	0.072283	0.075504	0.328605	0.268482	0.090397	0.094656	0.094998	0.101333	0.242517	0.208547	0.194646	0.172999	0.230101	0.105521	0.116614	0.153767	0.121112	0.075304	0.071991	0.07602
	1.25	0.338395	0.281634	0.196442	0.230426	0.229128	0.212317	0.351609	0.410933	0.148067	0.45751	0.454351	0.410288	0.39915	0.188339	0.155987	0.22995	0.319953	0.410288	0.274636	0.590481	0.509766	0.39915		1.25	0.099973	0.297443	0.255437	0.07874	0.089007	0.372427	0.303222	0.10369	0.110788	0.106586	0.113214	0.283047	0.253901	0.220863	0.187294	0.265841	0.120964	0.132441	0.163212	0.149394	0.084369	0.085885	0.079451
	1.5	0.374863	0.300041	0.223938	0.25901	0.253947	0.244123	0.383564	0.433055	0.170259	0.501011	0.508363	0.459032	0.444116	0.214522	0.167076	0.255711	0.348181	0.459032	0.307699	0.617936	0.532947	0.444116		1.5	0.108407	0.307783	0.287539	0.088188	0.09438	0.410173	0.335237	0.113472	0.124009	0.114961	0.121559	0.32343	0.278741	0.251651	0.221951	0.29742	0.136222	0.149648	0.186847	0.160304	0.092074	0.091062	0.080524
	1.75	0.410636	0.327101	0.238586	0.284948	0.293776	0.27045	0.418015	0.478035	0.188575	0.548641	0.536777	0.471083	0.485921	0.238163	0.188326	0.267189	0.377858	0.471083	0.346362	0.619688	0.562782	0.485921		1.75	0.112051	0.355511	0.304917	0.098444	0.105469	0.44539	0.36763	0.122692	0.134182	0.128792	0.12973	0.346129	0.315308	0.284373	0.24453	0.32403	0.14713	0.167104	0.215707	0.182348	0.101961	0.102404	0.096631
	2	0.423134	0.360529	0.268288	0.304419	0.310935	0.282838	0.445247	0.513016	0.205084	0.5781	0.583257	0.504679	0.514395	0.259241	0.209777	0.294086	0.402866	0.504679	0.377455	0.669912	0.589111	0.514395		2	0.118575	0.38621	0.328252	0.102924	0.1149	0.462924	0.397409	0.126472	0.141232	0.127629	0.144006	0.385743	0.324256	0.297029	0.259375	0.357377	0.163331	0.173644	0.222987	0.195169	0.107496	0.114769	0.100333
	2.25	0.456221	0.388458	0.274463	0.322877	0.330606	0.302871	0.479359	0.527765	0.211053	0.60214	0.601485	0.542517	0.545253	0.275147	0.222993	0.31693	0.439627	0.542517	0.38978	0.664709	0.624168	0.545253		2.25	0.122151	0.427792	0.367638	0.108502	0.117752	0.490402	0.428053	0.135525	0.152597	0.140254	0.15122	0.413294	0.354072	0.305894	0.278732	0.377354	0.179533	0.193556	0.240763	0.215587	0.11818	0.116557	0.108471
	2.5	0.468521	0.407299	0.299735	0.344971	0.344081	0.333486	0.505257	0.556736	0.234446	0.625253	0.630515	0.559416	0.556373	0.294472	0.239037	0.337917	0.454009	0.559416	0.417778	0.717972	0.64506	0.556373		2.5	0.130872	0.432802	0.384235	0.110975	0.12335	0.515302	0.456305	0.148308	0.156372	0.158196	0.158821	0.433119	0.364312	0.324176	0.291529	0.400635	0.183377	0.201573	0.249727	0.223267	0.117993	0.123134	0.117986
	2.75	0.501707	0.428774	0.32225	0.362578	0.372096	0.347026	0.497553	0.578544	0.243863	0.653982	0.657374	0.595435	0.60631	0.309809	0.253604	0.344471	0.458034	0.595435	0.434352	0.706743	0.646848	0.60631		2.75	0.131909	0.439564	0.404631	0.114277	0.132277	0.547096	0.473287	0.148781	0.165855	0.158003	0.165281	0.44046	0.382918	0.342533	0.305729	0.425294	0.199342	0.210128	0.264463	0.244519	0.124666	0.118322	0.120007
	3	0.514571	0.448947	0.336017	0.372727	0.372674	0.368806	0.532925	0.603133	0.25839	0.667771	0.655685	0.582845	0.611453	0.327074	0.251201	0.359397	0.500322	0.582845	0.450504	0.692062	0.641912	0.611453		3	0.14321	0.452223	0.412149	0.122773	0.141802	0.548361	0.483826	0.160912	0.17288	0.161644	0.178221	0.47839	0.408825	0.358178	0.336973	0.441187	0.20907	0.214806	0.285277	0.246409	0.129286	0.130522	0.120932
	3.25	0.528794	0.469177	0.345574	0.404166	0.399462	0.3777	0.548357	0.614706	0.267784	0.676028	0.686565	0.600485	0.657453	0.337219	0.268297	0.381824	0.499624	0.600485	0.47158	0.735693	0.674394	0.657453		3.25	0.150375	0.474409	0.410744	0.131382	0.150702	0.556222	0.501849	0.16625	0.176004	0.163513	0.182756	0.486188	0.430888	0.374802	0.348747	0.457419	0.227666	0.234814	0.298701	0.259818	0.135573	0.126875	0.128427
	3.5	0.520207	0.484227	0.364285	0.403061	0.405495	0.388659	0.565413	0.625256	0.2836	0.691137	0.690184	0.639736	0.663085	0.368528	0.276707	0.399591	0.522432	0.639736	0.487647	0.738217	0.674465	0.663085		3.5	0.15204	0.491141	0.430671	0.134011	0.159033	0.583404	0.526182	0.178432	0.180569	0.176263	0.189501	0.4906	0.436767	0.372944	0.361999	0.473806	0.231847	0.2421	0.313066	0.262378	0.142246	0.13424	0.140019
	3.75	0.546829	0.50793	0.375772	0.42557	0.426412	0.410519	0.569217	0.623209	0.292212	0.714502	0.718464	0.630445	0.673371	0.374751	0.292451	0.408645	0.535848	0.630445	0.521301	0.755731	0.698862	0.673371		3.75	0.158359	0.498421	0.449896	0.14408	0.159444	0.588587	0.539489	0.183936	0.186917	0.181953	0.199568	0.510151	0.465646	0.373321	0.36399	0.495656	0.240782	0.239975	0.323538	0.2791	0.144439	0.138699	0.135606
	4	0.542088	0.514876	0.389465	0.429436	0.446299	0.421855	0.578593	0.62767	0.297422	0.718181	0.71782	0.667879	0.713884	0.385421	0.302113	0.421222	0.565525	0.667879	0.514632	0.74718	0.668026	0.713884		4	0.160175	0.501555	0.463137	0.140282	0.159603	0.612668	0.552707	0.183833	0.194669	0.190176	0.204225	0.531203	0.486675	0.391176	0.380503	0.505697	0.252415	0.263544	0.331103	0.289238	0.143465	0.146629	0.146272
	4.25	0.548553	0.525151	0.396541	0.446375	0.442741	0.436011	0.605485	0.650423	0.301981	0.719108	0.734493	0.686528	0.720722	0.398808	0.317681	0.427965	0.561769	0.686528	0.539929	0.753825	0.690205	0.720722		4.25	0.16749	0.538374	0.466311	0.14766	0.164949	0.611056	0.55222	0.189095	0.201907	0.193374	0.212784	0.548978	0.47692	0.394792	0.399518	0.505489	0.266037	0.265365	0.330076	0.30344	0.150361	0.139758	0.145008
	4.5	0.572257	0.531142	0.406521	0.459678	0.46167	0.451537	0.599113	0.660132	0.320715	0.741884	0.743151	0.67414	0.713108	0.416731	0.316405	0.43111	0.58141	0.67414	0.540604	0.744141	0.716964	0.713108		4.5	0.168582	0.551182	0.474089	0.147774	0.16987	0.626904	0.574958	0.195096	0.210763	0.205308	0.223462	0.559906	0.49727	0.401447	0.409851	0.543388	0.266745	0.270871	0.35218	0.308397	0.157093	0.144358	0.157515
	4.75	0.573584	0.527379	0.416998	0.465478	0.46541	0.459041	0.611033	0.66811	0.336156	0.762132	0.737361	0.717835	0.736151	0.407594	0.334426	0.439368	0.61039	0.717835	0.532641	0.751764	0.733634	0.736151		4.75	0.170493	0.544988	0.490219	0.157036	0.172311	0.629681	0.582287	0.201303	0.209747	0.207883	0.225642	0.580592	0.531382	0.409482	0.411595	0.53457	0.276945	0.281717	0.35207	0.308478	0.158653	0.155535	0.159298
	5	0.570567	0.535251	0.421813	0.476502	0.481485	0.462536	0.61726	0.682753	0.338403	0.738739	0.743044	0.720461	0.733967	0.435135	0.338431	0.457325	0.599227	0.720461	0.556334	0.741359	0.723689	0.733967		5	0.176689	0.564089	0.504188	0.162313	0.181092	0.645256	0.583461	0.206155	0.218954	0.213933	0.233447	0.583887	0.534225	0.427814	0.422004	0.529732	0.280283	0.288588	0.381324	0.31303	0.164763	0.1537	0.165032
	5.25	0.573418	0.542718	0.443795	0.485869	0.493353	0.471311	0.630487	0.6832	0.354979	0.772102	0.75264	0.703427	0.743449	0.434193	0.353324	0.467136	0.588548	0.703427	0.579774	0.759955	0.729627	0.743449		5.25	0.179733	0.580771	0.526431	0.168481	0.186226	0.649298	0.587225	0.212195	0.22061	0.21972	0.235689	0.601973	0.538973	0.436905	0.440014	0.56594	0.285914	0.290424	0.394617	0.328146	0.164786	0.16197	0.174073
	5.5	0.575606	0.551256	0.455282	0.493303	0.501499	0.495771	0.631481	0.696741	0.364461	0.766682	0.773307	0.734397	0.776434	0.453759	0.364813	0.470735	0.606096	0.734397	0.590326	0.795343	0.701223	0.776434		5.5	0.181316	0.564212	0.519667	0.169888	0.183639	0.666386	0.611646	0.211467	0.225289	0.233301	0.239011	0.598788	0.550699	0.430426	0.449759	0.564197	0.296131	0.304305	0.388189	0.342957	0.171143	0.171265	0.171477
	5.75	0.577396	0.571255	0.46484	0.517906	0.509971	0.487452	0.634267	0.70855	0.363602	0.779038	0.778373	0.731435	0.775112	0.46605	0.37117	0.489298	0.599764	0.731435	0.6143	0.758564	0.672033	0.775112		5.75	0.182885	0.581956	0.535822	0.176253	0.188003	0.671693	0.608613	0.223943	0.219581	0.23517	0.24113	0.614806	0.553413	0.440044	0.44428	0.574134	0.302908	0.31907	0.398225	0.346614	0.172456	0.168453	0.190293
	6	0.566588	0.578461	0.471695	0.518205	0.51828	0.497081	0.637223	0.710229	0.376653	0.789429	0.788425	0.730156	0.780715	0.472886	0.385638	0.506042	0.61361	0.730156	0.620913	0.75537	0.713887	0.780715		6	0.191088	0.599847	0.542612	0.174638	0.193535	0.683448	0.622473	0.222756	0.231661	0.231819	0.252023	0.633423	0.57315	0.445343	0.459845	0.582614	0.310545	0.322202	0.396847	0.352587	0.177276	0.173241	0.180654
	6.25	0.575705	0.573078	0.47936	0.534384	0.530526	0.50951	0.651226	0.702409	0.378118	0.788194	0.790114	0.719383	0.768044	0.483951	0.373999	0.504338	0.626972	0.719383	0.617564	0.7666	0.713887	0.768044		6.25	0.19349	0.591234	0.543028	0.181706	0.200512	0.692203	0.633854	0.234606	0.232275	0.243601	0.254285	0.654237	0.570953	0.461038	0.470841	0.583966	0.324522	0.329419	0.401854	0.359272	0.180842	0.171194	0.191139
	6.5	0.568246	0.595942	0.490847	0.540944	0.534771	0.516399	0.653116	0.723167	0.383669	0.796338	0.775907	0.743823	0.773992	0.485769	0.382659	0.510247	0.618654	0.743823	0.629974	0.772936	0.729413	0.773992		6.5	0.195837	0.613371	0.553928	0.18064	0.195909	0.689896	0.645655	0.232601	0.240316	0.242756	0.267235	0.647006	0.594211	0.466287	0.484378	0.590677	0.3358	0.340017	0.406467	0.371381	0.186635	0.176453	0.192167
	6.75	0.59321	0.589199	0.497041	0.544741	0.549456	0.517571	0.656507	0.724715	0.384231	0.841553	0.787166	0.765031	0.776118	0.502837	0.400631	0.518771	0.62386	0.765031	0.658647	0.809664	0.734492	0.776118		6.75	0.202075	0.595059	0.551275	0.187139	0.200432	0.710952	0.640142	0.243902	0.237469	0.249997	0.267154	0.64653	0.590109	0.472288	0.489118	0.575564	0.338279	0.341797	0.423215	0.366789	0.193484	0.178818	0.200937
	7	0.575175	0.593627	0.505587	0.542025	0.557657	0.517531	0.667313	0.727917	0.396665	0.815659	0.791428	0.780718	0.780859	0.500646	0.401907	0.532295	0.62928	0.780718	0.650796	0.783547	0.766545	0.780859		7	0.203221	0.607769	0.55294	0.184066	0.205009	0.729106	0.648024	0.25039	0.247153	0.254219	0.27235	0.651162	0.589398	0.484443	0.50455	0.608287	0.342325	0.34922	0.429205	0.367439	0.191584	0.172159	0.192121
	7.25	0.594967	0.617504	0.509557	0.556525	0.56788	0.531965	0.670002	0.733349	0.402612	0.816699	0.79695	0.781054	0.800224	0.518985	0.400481	0.533811	0.635612	0.781054	0.66934	0.809767	0.753309	0.800224		7.25	0.205255	0.616628	0.562227	0.187543	0.208975	0.737166	0.649795	0.249406	0.247002	0.262761	0.27285	0.66555	0.592822	0.487281	0.508304	0.605322	0.342949	0.351152	0.437164	0.382576	0.191397	0.189866	0.203759
	7.5	0.595763	0.614986	0.517093	0.574338	0.576515	0.521919	0.691734	0.726316	0.406324	0.841918	0.787755	0.786643	0.804706	0.520497	0.427288	0.529189	0.650209	0.786643	0.686195	0.773811	0.782571	0.804706		7.5	0.212242	0.622822	0.565453	0.190844	0.204664	0.762785	0.653537	0.258984	0.255708	0.27277	0.281541	0.691252	0.61453	0.494839	0.512001	0.61825	0.361915	0.358424	0.437317	0.391373	0.19427	0.192407	0.209583
	7.75	0.584988	0.611426	0.531613	0.576801	0.563022	0.533235	0.692751	0.739884	0.427096	0.813862	0.791964	0.782266	0.818038	0.512303	0.426186	0.525893	0.613019	0.782266	0.685126	0.797867	0.757888	0.818038		7.75	0.204026	0.614506	0.568991	0.1937	0.21058	0.760528	0.657323	0.256264	0.255319	0.271275	0.290783	0.687627	0.620054	0.499058	0.524703	0.620617	0.356605	0.362591	0.445603	0.385725	0.199219	0.197019	0.210249
	8	0.59394	0.620427	0.538652	0.574039	0.584769	0.537881	0.696482	0.731538	0.428032	0.825798	0.813462	0.768868	0.814016	0.530904	0.43317	0.545971	0.637169	0.768868	0.697085	0.782053	0.742506	0.814016		8	0.218357	0.612926	0.569563	0.198988	0.215501	0.767844	0.657146	0.260822	0.261628	0.278488	0.295888	0.695334	0.617792	0.495643	0.537387	0.623452	0.365945	0.3838	0.456404	0.401634	0.206514	0.198901	0.214899
	8.25	0.588304	0.6239	0.541483	0.582209	0.602778	0.54487	0.690789	0.7339	0.432173	0.835936	0.820404	0.77614	0.832778	0.528297	0.427939	0.548206	0.623001	0.77614	0.677669	0.780147	0.774987	0.832778		8.25	0.220759	0.625019	0.583819	0.20439	0.224535	0.776276	0.673442	0.275367	0.267499	0.274002	0.299953	0.6931	0.638886	0.511213	0.537008	0.611045	0.376718	0.377467	0.451791	0.406855	0.205177	0.200878	0.214301
	8.5	0.614196	0.636866	0.539167	0.581565	0.601098	0.55303	0.713005	0.741904	0.435598	0.832145	0.815767	0.754662	0.815768	0.528231	0.439327	0.542297	0.605828	0.754662	0.697197	0.777778	0.764256	0.815768		8.5	0.223352	0.639307	0.573751	0.198595	0.223036	0.77139	0.6879	0.279083	0.274574	0.281353	0.298659	0.688872	0.632555	0.507119	0.544629	0.638279	0.383276	0.390562	0.460711	0.410898	0.207733	0.202313	0.22218
	8.75	0.59699	0.635651	0.555856	0.567411	0.600105	0.566987	0.715234	0.74899	0.440334	0.836076	0.809655	0.753383	0.847144	0.546504	0.444584	0.553661	0.608619	0.753383	0.716163	0.809354	0.784145	0.847144		8.75	0.222274	0.632644	0.57154	0.207277	0.2196	0.773325	0.691465	0.275686	0.276317	0.29265	0.309806	0.69484	0.651581	0.515432	0.545672	0.628993	0.381876	0.390479	0.466221	0.415612	0.212495	0.216031	0.228546
	9	0.597388	0.644536	0.556297	0.598734	0.610292	0.557814	0.706294	0.757125	0.446634	0.85551	0.813194	0.767252	0.854385	0.56033	0.453344	0.562072	0.597617	0.767252	0.699645	0.81193	0.750805	0.854385		9	0.216187	0.642219	0.579396	0.20886	0.232573	0.771093	0.698528	0.285021	0.275364	0.296042	0.316144	0.702711	0.648125	0.518721	0.559853	0.63958	0.39592	0.39248	0.477852	0.421545	0.214582	0.216431	0.239641
	9.25	0.616484	0.640744	0.562638	0.599402	0.602959	0.561746	0.711285	0.740959	0.459134	0.843631	0.82078	0.776342	0.852	0.541027	0.458851	0.571429	0.615059	0.776342	0.706314	0.824911	0.801746	0.852		9.25	0.224157	0.659	0.603902	0.214986	0.233223	0.774292	0.695738	0.293679	0.272654	0.297371	0.318182	0.724605	0.653616	0.514302	0.561919	0.642285	0.400995	0.398041	0.477787	0.423271	0.217936	0.223396	0.231469
	9.5	0.603024	0.642597	0.571828	0.606076	0.602796	0.570025	0.697258	0.759408	0.464244	0.839699	0.835656	0.765704	0.855965	0.568612	0.452118	0.566845	0.612161	0.765704	0.72165	0.821717	0.798025	0.855965		9.5	0.225931	0.662628	0.610562	0.220119	0.232175	0.807276	0.696668	0.2935	0.280682	0.308737	0.316093	0.712065	0.649805	0.523894	0.563038	0.637863	0.40553	0.405547	0.491189	0.442654	0.22434	0.228326	0.232
	9.75	0.624076	0.638458	0.583977	0.63084	0.624255	0.567225	0.711648	0.77169	0.46724	0.841721	0.834343	0.765165	0.855534	0.579282	0.459602	0.550669	0.603198	0.765165	0.713996	0.80853	0.753667	0.855534		9.75	0.225577	0.669661	0.611134	0.218867	0.244153	0.795968	0.706698	0.291546	0.292386	0.314302	0.326191	0.715745	0.687211	0.514075	0.567436	0.641166	0.401382	0.413109	0.503804	0.440582	0.229336	0.232267	0.239088
	10	0.623711	0.659296	0.587836	0.627319	0.632979	0.570402	0.711333	0.775311	0.471249	0.832959	0.840535	0.764829	0.865217	0.576302	0.47895	0.577414	0.601803	0.764829	0.70063	0.837686	0.757816	0.865217		10	0.238979	0.68084	0.600286	0.226742	0.238237	0.78079	0.714292	0.297408	0.288899	0.312558	0.327525	0.716477	0.675033	0.526004	0.580556	0.644262	0.413707	0.419236	0.498972	0.433186	0.227518	0.235644	0.240928
	10.25	0.618175	0.66795	0.59052	0.622647	0.630685	0.578999	0.7014	0.781478	0.47789	0.84481	0.83303	0.803743	0.837088	0.584694	0.479901	0.584006	0.617903	0.803743	0.697957	0.826869	0.807112	0.837088		10.25	0.230313	0.676694	0.610276	0.228429	0.247961	0.809905	0.70982	0.298391	0.293176	0.318317	0.33156	0.730372	0.671932	0.535471	0.580234	0.642051	0.415494	0.41798	0.503301	0.444808	0.235106	0.234373	0.247689
	10.5	0.621755	0.66083	0.599379	0.614361	0.632835	0.577926	0.735052	0.787802	0.475842	0.853263	0.829572	0.790345	0.850994	0.588046	0.481878	0.580634	0.622303	0.790345	0.70049	0.817545	0.788009	0.850994		10.5	0.240835	0.677459	0.614672	0.237567	0.253837	0.795769	0.703332	0.296974	0.303387	0.316407	0.333945	0.727186	0.675841	0.530775	0.579058	0.647253	0.425626	0.423858	0.507215	0.450314	0.235845	0.235526	0.244878
	10.75	0.629944	0.650614	0.58609	0.632313	0.642715	0.581997	0.74312	0.775547	0.486316	0.852926	0.832949	0.823066	0.842633	0.58465	0.487685	0.568853	0.608619	0.823066	0.706202	0.784011	0.80289	0.842633		10.75	0.246063	0.69619	0.635432	0.232723	0.251104	0.802341	0.705768	0.296986	0.29714	0.319245	0.345459	0.724623	0.701651	0.53743	0.600083	0.647071	0.426469	0.429281	0.506166	0.462464	0.236032	0.253938	0.258367
	11	0.638266	0.654839	0.610462	0.641818	0.647032	0.589581	0.73934	0.786359	0.481943	0.862334	0.853348	0.787248	0.856827	0.599527	0.493242	0.595522	0.616025	0.787248	0.710198	0.794107	0.801603	0.856827		11	0.245066	0.67435	0.62924	0.237049	0.255442	0.810129	0.697686	0.303767	0.306285	0.324104	0.343951	0.734197	0.670382	0.538209	0.616179	0.646473	0.429622	0.428191	0.5129	0.455271	0.243655	0.241479	0.259699
	11.25	0.631668	0.663666	0.616288	0.655604	0.658033	0.599865	0.736942	0.781635	0.496878	0.870759	0.824693	0.791557	0.857976	0.592932	0.487535	0.605182	0.638081	0.791557	0.729248	0.858085	0.791872	0.857976		11.25	0.242978	0.704383	0.641129	0.239864	0.254394	0.812956	0.707583	0.304495	0.310173	0.333463	0.353284	0.727021	0.684821	0.541423	0.60196	0.651129	0.44267	0.429654	0.526849	0.465491	0.239844	0.25475	0.25971
	11.5	0.645659	0.685865	0.617244	0.659701	0.668491	0.61273	0.744743	0.791476	0.497153	0.854724	0.838015	0.797482	0.860821	0.610438	0.50005	0.600296	0.649887	0.797482	0.719315	0.832895	0.795521	0.860821		11.5	0.246117	0.677138	0.641623	0.241044	0.2532	0.810401	0.708225	0.310497	0.309132	0.346822	0.364951	0.729511	0.694447	0.547073	0.618834	0.661378	0.446059	0.44664	0.525231	0.45775	0.237545	0.253656	0.258705
	11.75	0.64609	0.677414	0.620534	0.658527	0.656262	0.612413	0.749734	0.807143	0.500776	0.862559	0.829625	0.803407	0.847661	0.60369	0.497922	0.608516	0.610121	0.803407	0.721312	0.829908	0.787866	0.847661		11.75	0.247359	0.687528	0.636941	0.2558	0.261133	0.808095	0.712919	0.315681	0.317173	0.345009	0.368568	0.732239	0.690086	0.545365	0.612539	0.650531	0.45024	0.435435	0.535878	0.470205	0.242881	0.24642	0.267859
	12	0.632994	0.661091	0.633896	0.664419	0.669593	0.616086	0.748571	0.799664	0.509664	0.86343	0.82539	0.784555	0.865102	0.619114	0.49965	0.612267	0.620801	0.784555	0.739181	0.847885	0.809544	0.865102		12	0.255616	0.688046	0.655099	0.250926	0.256211	0.821735	0.725872	0.315873	0.315868	0.34379	0.366174	0.749721	0.691411	0.539615	0.618208	0.672979	0.453528	0.452008	0.526849	0.458827	0.246435	0.259068	0.278515
	12.25	0.651958	0.685199	0.635973	0.655903	0.659586	0.623352	0.735318	0.792369	0.51907	0.86826	0.837506	0.780381	0.867113	0.611994	0.513316	0.617684	0.62504	0.780381	0.721284	0.845258	0.801674	0.867113		12.25	0.256271	0.678224	0.676119	0.252996	0.264343	0.824116	0.70703	0.318146	0.317298	0.350518	0.369842	0.752357	0.705527	0.544637	0.612539	0.662912	0.459024	0.455968	0.536797	0.470205	0.246669	0.256538	0.278469
	12.5	0.640354	0.670612	0.635256	0.663913	0.671056	0.626509	0.74782	0.805779	0.511283	0.868513	0.849006	0.808928	0.868607	0.608685	0.509561	0.604349	0.622196	0.808928	0.730711	0.831968	0.806897	0.868607		12.5	0.267886	0.687084	0.654943	0.253513	0.264794	0.815337	0.726381	0.319448	0.325263	0.345119	0.376342	0.756769	0.711988	0.566837	0.629564	0.674071	0.466358	0.460439	0.549631	0.470123	0.24586	0.263798	0.277736
	12.75	0.652356	0.677761	0.642957	0.65931	0.668292	0.624801	0.73418	0.80137	0.521052	0.86166	0.84796	0.766849	0.855304	0.628536	0.527533	0.601887	0.640871	0.766849	0.728994	0.85041	0.782071	0.855304		12.75	0.263164	0.724446	0.659912	0.257787	0.266982	0.833515	0.733289	0.319397	0.331009	0.349854	0.372338	0.765391	0.709016	0.55413	0.629052	0.682707	0.470235	0.463682	0.552298	0.47632	0.249695	0.268633	0.287127
	13	0.653615	0.677761	0.648434	0.668953	0.676132	0.633994	0.74656	0.797775	0.526945	0.865199	0.822924	0.794452	0.835163	0.628317	0.52045	0.622268	0.638993	0.794452	0.734341	0.839901	0.791872	0.835163		13	0.270848	0.704556	0.658741	0.254507	0.263547	0.817246	0.73278	0.317367	0.325314	0.357967	0.37511	0.759624	0.704526	0.570905	0.63402	0.662912	0.470556	0.467904	0.559994	0.488815	0.259077	0.265645	0.286246
	13.25	0.658721	0.697181	0.643564	0.667227	0.662747	0.643941	0.775923	0.807826	0.530436	0.882835	0.843511	0.806302	0.850937	0.636226	0.523028	0.621586	0.633788	0.806302	0.750971	0.822078	0.785219	0.850937		13.25	0.270534	0.689132	0.670578	0.261202	0.26868	0.827811	0.738846	0.327928	0.336929	0.36392	0.378289	0.767661	0.710243	0.572638	0.633754	0.672329	0.478294	0.478419	0.549893	0.494585	0.269703	0.267962	0.292206
	13.5	0.659914	0.69941	0.657661	0.670242	0.653788	0.637627	0.765142	0.812129	0.534203	0.883706	0.856484	0.79829	0.841714	0.647291	0.526582	0.6353	0.649082	0.79829	0.745118	0.87802	0.819918	0.841714		13.5	0.268309	0.704284	0.677393	0.263458	0.271784	0.825604	0.732913	0.322998	0.344907	0.366758	0.390118	0.763542	0.715573	0.573466	0.642437	0.683982	0.489252	0.477687	0.549521	0.503037	0.261247	0.272327	0.3046
	13.75	0.66376	0.695734	0.662899	0.681335	0.676023	0.646859	0.754361	0.818979	0.541251	0.860481	0.837881	0.841312	0.862027	0.630552	0.542426	0.647574	0.636471	0.841312	0.739715	0.858188	0.794734	0.862027		13.75	0.276798	0.729924	0.663085	0.270329	0.271134	0.848073	0.743784	0.33158	0.347717	0.37188	0.389415	0.780274	0.734212	0.571583	0.654495	0.699147	0.489505	0.484766	0.551074	0.511652	0.259464	0.265715	0.303223
	14	0.67311	0.705661	0.665546	0.688746	0.674325	0.676243	0.757171	0.797329	0.539346	0.877696	0.851284	0.820912	0.879468	0.642668	0.53772	0.645111	0.623645	0.820912	0.750352	0.877299	0.792659	0.879468		14	0.277522	0.712576	0.684625	0.267442	0.281428	0.84475	0.734396	0.329996	0.34655	0.378857	0.390862	0.773848	0.732371	0.570076	0.647575	0.691343	0.496181	0.487153	0.566312	0.498547	0.265352	0.275916	0.303426
	14.25	0.667175	0.701985	0.667475	0.676456	0.686066	0.664013	0.752641	0.798851	0.544137	0.873371	0.827427	0.838619	0.858206	0.664381	0.544804	0.647649	0.633627	0.838619	0.761635	0.859218	0.809115	0.858206		14.25	0.281234	0.714007	0.690999	0.274407	0.281998	0.836962	0.732248	0.334529	0.351505	0.376836	0.402988	0.778278	0.739154	0.57545	0.65076	0.687233	0.490753	0.482669	0.576282	0.491314	0.268718	0.275504	0.303787
	14.5	0.66134	0.712491	0.675673	0.67473	0.675554	0.663119	0.762695	0.798378	0.541185	0.884436	0.859004	0.833367	0.857172	0.657413	0.541225	0.637232	0.66266	0.833367	0.773791	0.85793	0.837304	0.857172		14.5	0.279937	0.716327	0.688814	0.27094	0.285779	0.850379	0.74033	0.342523	0.357401	0.385572	0.403089	0.771597	0.745195	0.591447	0.646248	0.679378	0.493282	0.48696	0.563361	0.503688	0.273878	0.285928	0.300604
	14.75	0.661406	0.713736	0.678944	0.68481	0.681153	0.675925	0.777183	0.814229	0.549534	0.882611	0.845146	0.823672	0.873204	0.65176	0.537996	0.654847	0.668831	0.823672	0.769458	0.834441	0.805752	0.873204		14.75	0.282885	0.714057	0.680957	0.272151	0.285487	0.838451	0.734972	0.341936	0.363899	0.39565	0.402417	0.777326	0.739348	0.592803	0.657092	0.686531	0.50891	0.494039	0.577332	0.513359	0.274417	0.290716	0.308934
	15	0.676756	0.70679	0.675195	0.686467	0.683285	0.672788	0.77069	0.821629	0.559137	0.859414	0.854635	0.866155	0.915584	0.657676	0.541775	0.632004	0.660191	0.866155	0.758625	0.843558	0.824569	0.915584		15	0.287526	0.707739	0.691363	0.283213	0.289732	0.870964	0.7454	0.341221	0.363359	0.398073	0.413483	0.77156	0.745615	0.59446	0.66606	0.708745	0.514676	0.493142	0.593358	0.513907	0.286508	0.289434	0.31179
	15.25	0.667904	0.721058	0.680746	0.677814	0.682508	0.673324	0.75281	0.816958	0.552529	0.859442	0.85249	0.820508	0.899782	0.667317	0.563176	0.635754	0.66808	0.820508	0.76141	0.84871	0.823639	0.899782		15.25	0.280333	0.725482	0.689984	0.286235	0.286919	0.848519	0.755984	0.347695	0.366395	0.397824	0.412504	0.777601	0.753368	0.590518	0.651575	0.68934	0.519632	0.507714	0.579387	0.525143	0.280621	0.302481	0.302816
	15.5	0.667772	0.718511	0.684495	0.681381	0.682616	0.679499	0.771005	0.820343	0.550613	0.87017	0.857637	0.810005	0.890731	0.666484	0.561249	0.64799	0.673232	0.810005	0.787214	0.83851	0.8177	0.890731		15.5	0.296629	0.729011	0.698283	0.281744	0.302705	0.846511	0.745865	0.354106	0.370622	0.403181	0.410711	0.774873	0.76041	0.612466	0.67171	0.689575	0.50832	0.504512	0.594189	0.532884	0.283823	0.299916	0.317038
	15.75	0.664689	0.729596	0.696901	0.687273	0.688071	0.674396	0.770545	0.808718	0.55819	0.876769	0.874229	0.806571	0.883663	0.66357	0.5627	0.643558	0.686541	0.806571	0.772975	0.86509	0.834013	0.883663		15.75	0.289696	0.73064	0.679266	0.282499	0.291111	0.846783	0.74447	0.350824	0.367348	0.418258	0.411506	0.771432	0.763252	0.600487	0.66443	0.687754	0.512687	0.498606	0.582885	0.518133	0.288221	0.310493	0.321316
	16	0.669894	0.731506	0.70111	0.691001	0.697572	0.681266	0.764028	0.811657	0.558851	0.902466	0.844878	0.820306	0.887398	0.679126	0.577143	0.63386	0.672427	0.820306	0.774804	0.841859	0.832868	0.887398		16	0.29233	0.730838	0.691493	0.286555	0.299879	0.83917	0.749563	0.353403	0.372115	0.408733	0.408347	0.799495	0.753788	0.595013	0.677739	0.681147	0.517626	0.515055	0.587236	0.532335	0.290519	0.314658	0.327027
	16.25	0.666844	0.732924	0.687197	0.694545	0.682418	0.680353	0.788158	0.807563	0.556836	0.892693	0.851364	0.812159	0.902827	0.68594	0.581373	0.634163	0.657937	0.812159	0.746863	0.855303	0.828719	0.902827		16.25	0.301733	0.73138	0.699298	0.289246	0.296019	0.842344	0.753282	0.360031	0.368377	0.413634	0.413279	0.79512	0.74568	0.606815	0.690896	0.688378	0.523662	0.517111	0.598386	0.536744	0.293228	0.315435	0.323923
	16.5	0.670192	0.731072	0.689255	0.699931	0.70198	0.6793	0.779969	0.808587	0.570404	0.865648	0.849006	0.812563	0.901276	0.676979	0.574865	0.644846	0.678491	0.812563	0.762733	0.863596	0.820419	0.901276		16.5	0.296219	0.723656	0.688111	0.301385	0.306552	0.825505	0.746197	0.36284	0.37495	0.419656	0.421726	0.779486	0.751365	0.610231	0.677227	0.682811	0.528163	0.514434	0.615309	0.540198	0.299667	0.323329	0.329827
	16.75	0.653251	0.744067	0.702268	0.692175	0.699794	0.684502	0.790532	0.816459	0.570878	0.891513	0.862087	0.807042	0.868463	0.682216	0.576817	0.627609	0.703016	0.807042	0.775395	0.858497	0.845317	0.868463		16.75	0.300082	0.720004	0.693262	0.301323	0.310107	0.838996	0.732891	0.369174	0.377333	0.41913	0.424803	0.79166	0.771619	0.602647	0.687635	0.688118	0.525146	0.520822	0.603678	0.541153	0.306973	0.3208	0.33336
	17	0.684846	0.749479	0.707433	0.695328	0.70337	0.691153	0.781035	0.821708	0.565184	0.874804	0.868064	0.780045	0.881709	0.678863	0.569383	0.652082	0.669153	0.780045	0.770302	0.846958	0.817486	0.881709		17	0.304094	0.71951	0.690062	0.305907	0.306445	0.819677	0.747548	0.370272	0.375301	0.423117	0.422398	0.785106	0.758762	0.612416	0.703068	0.695375	0.529933	0.527142	0.614238	0.542758	0.30437	0.3252	0.340245
	17.25	0.67921	0.737729	0.710796	0.687066	0.72631	0.693	0.796734	0.813205	0.570867	0.896933	0.852892	0.822595	0.903	0.690498	0.575315	0.649468	0.681765	0.822595	0.777253	0.876681	0.81627	0.903		17.25	0.312611	0.706604	0.696332	0.302533	0.311393	0.844502	0.755142	0.382327	0.388108	0.42518	0.430264	0.790616	0.74568	0.60782	0.699769	0.697144	0.539695	0.529019	0.615418	0.538674	0.310058	0.330918	0.332795
	17.5	0.656433	0.739002	0.713277	0.698941	0.708699	0.695124	0.771974	0.815751	0.581748	0.895585	0.861416	0.816805	0.888777	0.677483	0.580647	0.647043	0.675486	0.816805	0.795571	0.883635	0.820562	0.888777		17.5	0.308817	0.718671	0.673881	0.298787	0.317217	0.811889	0.744094	0.375201	0.393013	0.424266	0.428328	0.798177	0.761056	0.60998	0.701551	0.69821	0.53403	0.535932	0.609624	0.536581	0.306293	0.335577	0.334974
	17.75	0.668866	0.756975	0.718479	0.692543	0.732018	0.699095	0.773743	0.822574	0.59448	0.876797	0.87187	0.83027	0.88418	0.678294	0.580271	0.646551	0.662445	0.83027	0.794417	0.886004	0.787079	0.88418		17.75	0.30621	0.734317	0.694537	0.309746	0.312786	0.814741	0.746264	0.37197	0.387632	0.43123	0.434717	0.810149	0.765966	0.611512	0.706499	0.704817	0.539543	0.529861	0.624885	0.549036	0.308967	0.338765	0.332434
	18	0.674601	0.758914	0.713921	0.699701	0.730555	0.692344	0.773428	0.809558	0.584678	0.883538	0.846164	0.827442	0.897857	0.680835	0.586554	0.663825	0.655361	0.827442	0.780066	0.885695	0.798455	0.897857		18	0.308667	0.738068	0.683845	0.306828	0.314192	0.826422	0.744935	0.379556	0.390906	0.431396	0.441147	0.806341	0.770908	0.623264	0.715163	0.705884	0.547214	0.539782	0.61286	0.55312	0.316391	0.344671	0.346397
	18.25	0.675563	0.75657	0.718369	0.708354	0.725805	0.699055	0.773718	0.816827	0.580977	0.867867	0.878357	0.813237	0.888605	0.681032	0.585828	0.657764	0.686433	0.813237	0.801705	0.878174	0.815339	0.888605		18.25	0.314235	0.727259	0.703226	0.299812	0.318119	0.819751	0.755142	0.384996	0.383467	0.431839	0.444631	0.796639	0.778273	0.616735	0.722671	0.707653	0.548849	0.532565	0.62764	0.554867	0.314291	0.347871	0.344782
	18.5	0.687332	0.748813	0.724948	0.702969	0.724053	0.694389	0.770835	0.806382	0.594051	0.875112	0.878143	0.823335	0.898546	0.695208	0.614412	0.680115	0.691371	0.823335	0.796668	0.859527	0.772555	0.898546		18.5	0.313225	0.722793	0.703304	0.304303	0.31906	0.828158	0.755895	0.379977	0.393389	0.434248	0.444315	0.805463	0.772491	0.609879	0.718197	0.701176	0.553604	0.542362	0.624448	0.557691	0.307923	0.339	0.340933
	18.75	0.681597	0.753907	0.714086	0.716272	0.718652	0.706004	0.774663	0.827035	0.599921	0.876938	0.864901	0.818555	0.91001	0.687781	0.59166	0.674016	0.68214	0.818555	0.808965	0.873487	0.798812	0.91001		18.75	0.312365	0.747174	0.690062	0.311578	0.318225	0.827935	0.760058	0.394624	0.387958	0.436075	0.45158	0.802241	0.779145	0.606263	0.715656	0.710826	0.557633	0.541755	0.629017	0.558809	0.328552	0.347506	0.341848
	19	0.688161	0.757727	0.717303	0.723544	0.727737	0.702648	0.774954	0.825356	0.588896	0.905892	0.867957	0.863933	0.893087	0.693565	0.597742	0.684282	0.679028	0.863933	0.803928	0.882038	0.809616	0.893087		19	0.323734	0.735995	0.68845	0.300546	0.316341	0.837756	0.753172	0.387945	0.406686	0.43973	0.449634	0.816611	0.775075	0.620376	0.723031	0.71387	0.558358	0.540168	0.636976	0.551698	0.324342	0.339024	0.339861
	19.25	0.688393	0.75136	0.734267	0.72702	0.733843	0.700087	0.78983	0.813835	0.590416	0.89727	0.873693	0.83404	0.879525	0.688723	0.613361	0.680949	0.69341	0.83404	0.818532	0.846031	0.801316	0.879525		19.25	0.320363	0.744139	0.68525	0.30837	0.32243	0.839219	0.761785	0.386771	0.394117	0.444935	0.448615	0.802296	0.783862	0.615831	0.714215	0.694959	0.559083	0.540679	0.631204	0.565676	0.32616	0.350671	0.34362
	19.5	0.685476	0.767192	0.729433	0.722025	0.741754	0.701179	0.782973	0.843043	0.602718	0.913615	0.863883	0.852623	0.883778	0.689599	0.607529	0.67322	0.715359	0.852623	0.806798	0.859836	0.811619	0.883778		19.5	0.322246	0.744707	0.697399	0.312478	0.31983	0.837905	0.750271	0.388571	0.393013	0.452065	0.44888	0.800245	0.801693	0.613822	0.722406	0.723338	0.565422	0.541396	0.643972	0.561369	0.330417	0.336577	0.348067
	19.75	0.687796	0.757438	0.732025	0.722394	0.73238	0.705984	0.791574	0.835433	0.60274	0.894125	0.874739	0.851949	0.910068	0.71094	0.603875	0.6897	0.696469	0.851949	0.815775	0.869263	0.797954	0.910068		19.75	0.330858	0.733182	0.691207	0.30777	0.323371	0.843435	0.750116	0.398314	0.394895	0.451234	0.448106	0.795962	0.77304	0.621029	0.729515	0.712049	0.562623	0.548944	0.624645	0.572238	0.333021	0.349695	0.337231
	20	0.675795	0.751273	0.733734	0.728377	0.731856	0.708724	0.789805	0.851939	0.612708	0.919765	0.870664	0.853094	0.882083	0.701913	0.615338	0.679206	0.701889	0.853094	0.82748	0.829547	0.788868	0.882083		20	0.330012	0.749519	0.720734	0.310843	0.329672	0.860473	0.748456	0.393858	0.397817	0.45057	0.4548	0.801582	0.786381	0.63135	0.735032	0.726849	0.561949	0.553043	0.655888	0.574026	0.335777	0.350071	0.338145
	20.25	0.688791	0.772401	0.732466	0.709321	0.725299	0.696811	0.798915	0.837453	0.617454	0.902606	0.866804	0.847842	0.893949	0.708617	0.614237	0.708111	0.719384	0.847842	0.817801	0.845207	0.78622	0.893949		20.25	0.333493	0.759686	0.698569	0.317042	0.327099	0.871832	0.759969	0.400945	0.405946	0.446541	0.451947	0.796822	0.794005	0.624469	0.742426	0.738685	0.568878	0.551897	0.644694	0.572442	0.332446	0.3472	0.346724
	20.5	0.689421	0.785512	0.744578	0.721174	0.732849	0.699055	0.793924	0.828793	0.618049	0.913671	0.874122	0.858682	0.869871	0.711049	0.617065	0.709891	0.712461	0.858682	0.83021	0.846752	0.800816	0.869871		20.5	0.327064	0.76134	0.708065	0.316597	0.332193	0.881901	0.746463	0.407649	0.410048	0.462545	0.458224	0.802204	0.799528	0.622988	0.741459	0.729425	0.567276	0.566897	0.650488	0.584022	0.345921	0.347906	0.349399
	20.75	0.693598	0.787567	0.734304	0.725086	0.73657	0.697745	0.791864	0.820343	0.621882	0.920243	0.867957	0.852488	0.891478	0.705922	0.610132	0.698261	0.708544	0.852488	0.834881	0.843507	0.801746	0.891478		20.75	0.323802	0.765239	0.707674	0.320943	0.335124	0.866475	0.743607	0.410063	0.407564	0.452716	0.458825	0.798177	0.798721	0.636699	0.738596	0.706482	0.578909	0.565738	0.655997	0.580894	0.34578	0.357189	0.356239
	21	0.685741	0.782039	0.747813	0.734062	0.728677	0.69568	0.791404	0.821498	0.622653	0.932234	0.857798	0.832626	0.873319	0.700489	0.634862	0.725423	0.724965	0.832626	0.830069	0.873075	0.817844	0.873319		21	0.333015	0.760673	0.707987	0.324503	0.330601	0.869327	0.768161	0.399413	0.417285	0.46105	0.462279	0.801344	0.803631	0.629417	0.754351	0.71106	0.579145	0.562081	0.663343	0.589346	0.352911	0.34713	0.35809
	21.25	0.679807	0.787277	0.746067	0.723061	0.722409	0.696474	0.784427	0.823755	0.625494	0.950966	0.850399	0.854575	0.865504	0.70934	0.64182	0.698981	0.70586	0.854575	0.827171	0.856849	0.823496	0.865504		21.25	0.346104	0.773037	0.721254	0.323458	0.338069	0.848941	0.749762	0.412706	0.422642	0.469564	0.466824	0.805005	0.805343	0.632028	0.747033	0.72763	0.570631	0.563792	0.65075	0.58325	0.35121	0.347953	0.364016
	21.5	0.691609	0.764442	0.753584	0.726053	0.708573	0.689545	0.792252	0.827612	0.620109	0.93597	0.841527	0.840975	0.873032	0.710721	0.631082	0.715877	0.728185	0.840975	0.827931	0.845155	0.82414	0.873032		21.5	0.339593	0.775801	0.717456	0.321077	0.343839	0.860275	0.764331	0.42116	0.419456	0.465355	0.466243	0.808538	0.817683	0.638457	0.752114	0.707991	0.580342	0.572306	0.660873	0.594791	0.341171	0.350295	0.366059
	21.75	0.695455	0.751737	0.758344	0.72794	0.713937	0.685415	0.807225	0.828688	0.625318	0.959475	0.83512	0.864943	0.878462	0.721851	0.619869	0.701671	0.720618	0.864943	0.838173	0.843301	0.82278	0.878462		21.75	0.341613	0.771778	0.709808	0.322361	0.345205	0.858663	0.76701	0.427761	0.417148	0.465618	0.467506	0.791696	0.802048	0.642776	0.758996	0.703153	0.583309	0.571533	0.670143	0.595908	0.349674	0.354671	0.361612
	22	0.697146	0.755354	0.756562	0.729183	0.707814	0.698638	0.788739	0.837585	0.624217	0.928275	0.859808	0.861577	0.888001	0.7192	0.613912	0.703413	0.713695	0.861577	0.833558	0.868181	0.820419	0.888001		22	0.346936	0.770174	0.716103	0.324637	0.349543	0.848817	0.77684	0.421938	0.423507	0.474146	0.474017	0.807513	0.808476	0.627684	0.754711	0.712179	0.582416	0.568166	0.67351	0.589894	0.349205	0.352201	0.369366
	22.25	0.685675	0.755731	0.764281	0.7371	0.716629	0.696811	0.793609	0.821498	0.623093	0.939536	0.869458	0.878543	0.884726	0.727394	0.634211	0.703375	0.717935	0.878543	0.838483	0.860712	0.788796	0.884726		22.25	0.351508	0.784216	0.722347	0.330236	0.346253	0.868533	0.766877	0.423101	0.429704	0.470242	0.476137	0.802735	0.791194	0.639487	0.761366	0.730335	0.589295	0.561419	0.680157	0.580711	0.356582	0.351965	0.369479
[truncated: 22 more columns]
