# Supplementary material for: Phosphorylation regulates viral biomolecular condensates to promote infectious progeny production
Source: EMBO J. 2024 Jan 2;43(2):6. doi: 10.1038/s44318-023-00021-0 (PMC10897327; doi:10.1038/s44318-023-00021-0)
Supplement: Supplementary file 11 — Source Data Fig. 4 [file 44318_2023_21_MOESM11_ESM.zip › Figure 4/Figure 4H/Source Data_52K-GFP FRAP_NB Half Time Measurments_Internal 52K NBs.xlsx]

## Sheet: Sheet1
Figure 4H: Half Time Measurements 52K Internal NB FRAP
52K-GFP Transfection:	WT	S/D	S/A
Half-Time (s) NB #1	1.73481	2.96711	9.11353
Half-Time (s) NB #2	3.11546	2.32481	2.69125
Half-Time (s) NB #3	5.07476	1.6522	3.27123
Half-Time (s) NB #4	3.60654	2.5631	8.67955
Half-Time (s) NB #5	3.60654	2.96711	7.49772
Half-Time (s) NB #6	3.9762	5.87466	2.44105
Half-Time (s) NB #7	2.2141	5.87466	2.32481
Half-Time (s) NB #8	1.91262	2.5631	7.87261
Half-Time (s) NB #9	5.59492	2.2141	8.26624
Half-Time (s) NB #10	1.73481	3.27123	10.0477
Half-Time (s) NB #11	1.49859	3.27123	7.87261
Half-Time (s) NB #12	1.73481	2.82582	2.82582
Half-Time (s) NB #13	1.91262	1.49859	3.60654
Half-Time (s) NB #14	4.38377	1.91262	3.60654
Half-Time (s) NB #15	5.87466	1.57352	5.32849
Half-Time (s) NB #16	3.60654	5.32849	2.44105
Half-Time (s) NB #17	1.6522	3.60654	7.14069
Half-Time (s) NB #18	1.73481	4.60295	6.80066
Half-Time (s) NB #19	3.11546	1.91262	5.59492
Half-Time (s) NB #20	1.01431	2.00825	5.87466
Half-Time (s) NB #21	1.35927	1.42723	12.213
Half-Time (s) NB #22	1.91262		13.4648
Half-Time (s) NB #23			9.5692
