# Supplementary material for: Phosphorylation regulates viral biomolecular condensates to promote infectious progeny production
Source: EMBO J. 2024 Jan 2;43(2):6. doi: 10.1038/s44318-023-00021-0 (PMC10897327; doi:10.1038/s44318-023-00021-0)
Supplement: Supplementary file 11 — Source Data Fig. 4 [file 44318_2023_21_MOESM11_ESM.zip › Figure 4/Figure 4I/Source Data_52K-GFP FRAP_NB Fluorescence Recovery Measurements_Internal 52K NBs.xlsx]

## Sheet: Sheet1
Figure 4I: 52K % Fluorescence Recovery Internal FRAP Measurements
52K-GFP Transfection:	WT	S/D	S/A
% Recovery after 20s NB #1	58.2801	71.1621	34.2883
% Recovery after 20s NB #2	66.01	73.0008	65.7787
% Recovery after 20s NB #3	70.5344	73.3421	61.9419
% Recovery after 20s NB #4	66.7124	72.6622	34.1755
% Recovery after 20s NB #5	66.6449	77.4471	33.2306
% Recovery after 20s NB #6	64.0342	52.9778	76.4189
% Recovery after 20s NB #7	68.671	51.7692	69.1419
% Recovery after 20s NB #8	71.4345	56.6793	41.6531
% Recovery after 20s NB #9	59.5603	62.5399	42.409
% Recovery after 20s NB #10	77.7793	63.5582	53.6822
% Recovery after 20s NB #11	77.2817	67.0876	48.4153
% Recovery after 20s NB #12	76.1996	63.0684	73.1232
% Recovery after 20s NB #13	81.3272	77.39	73.2329
% Recovery after 20s NB #14	67.2086	71.1519	53.8759
% Recovery after 20s NB #15	60.6836	72.9885	70.0661
% Recovery after 20s NB #16	62.0901	64.8826	65.8717
% Recovery after 20s NB #17	63.0187	67.5894	61.3782
% Recovery after 20s NB #18	76.1996	68.8708	57.3736
% Recovery after 20s NB #19	72.8821	70.2798	62.2201
% Recovery after 20s NB #20	74.1294	66.836	56.1973
% Recovery after 20s NB #21	66.931	69.9924	41.1475
% Recovery after 20s NB #22	81.3272		46.3245
% Recovery after 20s NB #23			41.3493
