# Supplementary material for: Phosphorylation regulates viral biomolecular condensates to promote infectious progeny production
Source: EMBO J. 2024 Jan 2;43(2):6. doi: 10.1038/s44318-023-00021-0 (PMC10897327; doi:10.1038/s44318-023-00021-0)
Supplement: Supplementary file 12 — Source Data Fig. 5 [file 44318_2023_21_MOESM12_ESM.zip]

Archive with 18 entries (9 files):
- Figure 5/Figure 5A/
- Figure 5/Figure 5A/Source Data_WT AdV vs delta52K AdV genome replication in A549 cells.xlsx
- Figure 5/Figure 5B/
- Figure 5/Figure 5B/Panel B_Rescue of delta52K AdV in 52K transfected 293 cells_Immunoblot.pdf
- Figure 5/Figure 5C/
- Figure 5/Figure 5C/Source Data_Delta 52K AdV rescue with 52K mutants in transfected 293.xlsx
- Figure 5/Figure 5D/
- Figure 5/Figure 5D/Panel D_Delta 52K AdV Rescue in transgenic A549 52K cell lines_Immunoblot.pdf
- Figure 5/Figure 5E/
- Figure 5/Figure 5E/Source Data_Delta 52K AdV rescue with 52K mutants in A549 52K transgenic cell lines.xlsx
- Figure 5/Figure 5F/
- Figure 5/Figure 5F/Source Data_qPCR of delta52K AdV genome replication in transgenic A549 cell lines.xlsx
- Figure 5/Figure 5H/
- Figure 5/Figure 5H/Source Data_Delta 52K AdV incomplete particles per cell after rescue with A549 52K transgenic cells.xlsx
- Figure 5/Figure 5I/
- Figure 5/Figure 5I/Source Data_Delta 52K AdV packaged particles per cell after rescue with A549 52K transgenic cells.xlsx
- Figure 5/Figure 5J/
- Figure 5/Figure 5J/Panel J_Analysis of Incomplete and Packaged Particles from Delta 52K AdV Rescue_Immunoblot.pdf
