# Supplementary material for: Phosphorylation regulates viral biomolecular condensates to promote infectious progeny production
Source: EMBO J. 2024 Jan 2;43(2):6. doi: 10.1038/s44318-023-00021-0 (PMC10897327; doi:10.1038/s44318-023-00021-0)
Supplement: Supplementary file 12 — Source Data Fig. 5 [file 44318_2023_21_MOESM12_ESM.zip › Figure 5/Figure 5A/Source Data_WT AdV vs delta52K AdV genome replication in A549 cells.xlsx]

## Sheet: Sheet1
Figure 5A: WT AdV vs ∆52K AdV genome replication in A549 cells
Sample	Actin CT1	Actin CT2	Actin CT3	Average Actin CT		DBP CT1	DBP CT2	DBP CT3	Average DBP CT		∆CT	∆∆CT	2^-∆∆CT	Average Expression increase relative to 4hpi
Mock 4hpi	24.9346	24.6913	24.618	24.748		28.9293	29.512	29.8914	29.4442		4.69625	0	1	1
Mock 24hpi n1	23.9134	24.045	24.0027	23.987		28.7902	28.713	29.1907	28.898		4.91095	0.214706	0.861722
Mock 24hpi n2	23.9535	24.1204	23.9818	24.0186		31.5254	30.5502	31.2961	31.1239		7.1053	2.40906	0.188279	1.86593
Mock 24hpi n3	23.8523	23.7905	23.8658	23.8362		26.9333	26.6164	25.4921	26.3473		2.51108	-2.18517	4.54779
Mock 48hpi n1	23.7665	24.3271	23.9205	24.0047		29.911	33.9504	31.001	31.6208		7.61607	2.91982	0.132144
Mock 48hpi n2	23.6464	23.8363	23.9954	23.826		30.1874	29.9065	29.8299	29.9746		6.14861	1.45236	0.365423	0.371629
Mock 48hpi n3	23.8189	23.9776	24.3383	24.0449		29.3402	29.4084	29.5627	29.4371		5.39216	0.69591	0.61732
Ad5 WT 4hpi	24.4515	24.5768	24.446	24.4915		17.7572	17.7123	17.9312	17.8003		-6.6912	0	1	1
Ad5 WT 24hpi n1	24.5578	24.6439	24.6895	24.6304		5.4371	5.4238	5.69659	5.51916		-19.1113	-12.4201	5480.35
Ad5 WT 24hpi n2	24.539	24.5857	24.5775	24.5674		5.17227	5.68723	5.52618	5.46189		-19.1055	-12.4143	5458.56	4775.11
Ad5 WT 24hpi n3	24.2881	24.2414	24.2287	24.2527		5.81649	5.83584	5.85555	5.83596		-18.4167	-11.7255	3386.43
Ad5 WT 48hpi n1	25.3144	25.0572	25.345	25.2389		4.57636	4.79471	4.60999	4.66035		-20.5785	-13.8873	15153.1
Ad5 WT 48hpi n2	25.1785	25.313	25.1013	25.1976		4.75098	4.70755	4.73309	4.73054		-20.4671	-13.7759	14026.6	14547.4
Ad5 WT 48hpi n3	24.9457	24.8811	24.9963	24.941		4.46717	4.40544	4.41674	4.42978		-20.5112	-13.82	14462.6
∆52K Ad5 4hpi	25.1351	24.9406	24.866	24.9806		19.7928	19.2696	18.9067	19.323		-5.65754	0	1	1
∆52K Ad5 24hpi n1	24.3016	24.4137	24.3629	24.3594		6.42578	6.54236	6.23628	6.40147		-17.9579	-12.3004	5044.11
∆52K Ad5 24hpi n2	24.3397	24.3455	24.3936	24.3596		5.91152	6.17141	6.00857	6.0305		-18.3291	-12.6715	6524.04	6048.28
∆52K Ad5 24hpi n3	24.2026	24.1244	24.3973	24.2414		5.76078	6.12064	5.82082	5.90075		-18.3407	-12.6831	6576.68
∆52K Ad5 48hpi n1	24.1264	24.1589	24.117	24.1341		Failed Reaction	4.19525	4.42872	4.31199		-19.8221	-14.1646	18363.8
∆52K Ad5 48hpi n2	23.9815	24.1652	24.0518	24.0662		4.11317	4.32195	4.27126	4.23546		-19.8307	-14.1732	18473.6	17659.7
∆52K Ad5 48hpi n3	23.9423	23.8459	23.702	23.8301		4.35725	4.08017	4.1447	4.19404		-19.6361	-13.9785	16141.8
