# Supplementary material for: Phosphorylation regulates viral biomolecular condensates to promote infectious progeny production
Source: EMBO J. 2024 Jan 2;43(2):6. doi: 10.1038/s44318-023-00021-0 (PMC10897327; doi:10.1038/s44318-023-00021-0)
Supplement: Supplementary file 12 — Source Data Fig. 5 [file 44318_2023_21_MOESM12_ESM.zip › Figure 5/Figure 5C/Source Data_Delta 52K AdV rescue with 52K mutants in transfected 293.xlsx]

## Sheet: Sheet1
Figure 5C: Δ52K Infectious Progeny Production Rescue in transfected 293s
Virus (52K Rescue)	Ad5 (-)	Δ52K (-)	Δ52K (W)	Δ52K (A)	Δ52K (D)
FFU/mL n1	1530000000	19000	11100000	42400	12400000
FFU/mL n2	1060000000	61400	12000000	35200	11400000
FFU/mL n3	1320000000	17200	12000000	106000	12000000
