# Supplementary material for: Phosphorylation regulates viral biomolecular condensates to promote infectious progeny production
Source: EMBO J. 2024 Jan 2;43(2):6. doi: 10.1038/s44318-023-00021-0 (PMC10897327; doi:10.1038/s44318-023-00021-0)
Supplement: Supplementary file 12 — Source Data Fig. 5 [file 44318_2023_21_MOESM12_ESM.zip › Figure 5/Figure 5E/Source Data_Delta 52K AdV rescue with 52K mutants in A549 52K transgenic cell lines.xlsx]

## Sheet: Sheet1
Figure 5E: Δ52K Infectious Progeny Production Rescue in A549 52K transgenic cell lines
Virus (52K Rescue Cell Line)	Ad5 (-)	Δ52K (-)	Δ52K (W)	Δ52K (A)	Δ52K (D)
FFU/mL n1	1200000000	94400	173000000	16000000	208000000
FFU/mL n2	1060000000	100000	211000000	10300000	187000000
FFU/mL n3	1650000000	91700	232000000	12600000	229000000
