# Supplementary material for: Phosphorylation regulates viral biomolecular condensates to promote infectious progeny production
Source: EMBO J. 2024 Jan 2;43(2):6. doi: 10.1038/s44318-023-00021-0 (PMC10897327; doi:10.1038/s44318-023-00021-0)
Supplement: Supplementary file 12 — Source Data Fig. 5 [file 44318_2023_21_MOESM12_ESM.zip › Figure 5/Figure 5F/Source Data_qPCR of delta52K AdV genome replication in transgenic A549 cell lines.xlsx]

## Sheet: Sheet1
Figure 5F: ∆52K AdV genome replication in transgenic A549 cells
Sample	Actin CT1	Actin CT2	Actin CT3	Average Actin CT		DBP CT1	DBP CT2	DBP CT3	Average DBP CT		∆CT	∆∆CT	2^-∆∆CT	Average Expression increase relative to 4hpi
52K WT ∆52K AdV 4hpi	24.0041	23.7833	23.9307	23.906		20.1873	19.7532	19.8254	19.922		-3.98402	0	1	1
52K WT ∆52K AdV 24hpi n1	23.9107	23.8971	23.7535	23.8538		8.95391	8.89387	8.8481	8.89862		-14.9551	-10.9711	2007.39
52K WT ∆52K AdV 24hpi n2	23.6307	23.6123	23.6834	23.6422		8.74475	8.87909	8.75836	8.79407		-14.8481	-10.8641	1863.84	2269.78
52K WT ∆52K AdV 24hpi n3	23.5928	23.7278	23.7027	23.6744		7.90406	8.46481	8.14035	8.16974		-15.5047	-11.5207	2938.09
52K WT ∆52K AdV 48hpi n1	24.4945	24.3402	24.5107	24.4485		6.96996	7.02308	7.09876	7.0306		-17.4179	-13.4338	11065.9
52K WT ∆52K AdV 48hpi n2	23.9847	24.2193	24.4495	24.2179		6.97451	6.95254	6.97662	6.96789		-17.25	-13.266	9850.34	10328.2
52K WT ∆52K AdV 48hpi n3	24.1346	23.4948	24.9326	24.1873		7.006	6.72891	6.98236	6.90576		-17.2815	-13.2975	10068.2
S/A ∆52K AdV 4hpi	23.9963	24.1057	23.9849	24.029		20.6349	20.7059	19.7939	20.3782		-3.65072	0	1	1
S/A ∆52K AdV 24hpi n1	23.5536	23.651	23.8903	23.6983		9.37734	9.34938	9.20018	9.30897		-14.3893	-10.7386	1708.64
S/A ∆52K AdV 24hpi n2	23.8546	24.0517	23.7649	23.8904		9.72855	10.0329	9.89388	9.88512		-14.0053	-10.3546	1309.28	2451.41
S/A ∆52K AdV 24hpi n3	23.4409	23.4483	23.3521	23.4138		7.67574	7.74703	7.61966	7.68081		-15.733	-12.0823	4336.32
S/A ∆52K AdV 48hpi n1	23.8932	23.8864	24.0526	23.9441		6.50535	6.54873	6.35244	6.46884		-17.4752	-13.8245	14507.6
S/A ∆52K AdV 48hpi n2	24.2037	24.3079	24.1945	24.2354		6.87358	6.91991	6.99441	6.9293		-17.3061	-13.6554	12902.4	12926.9
S/A ∆52K AdV 48hpi n3	24.3709	24.209	24.3373	24.3057		6.98524	7.34673	7.21404	7.182		-17.1237	-13.473	11370.6
S/D ∆52K AdV 4hpi	24.8299	24.8496	24.9048	24.8614		20.815	20.6526	20.6567	20.7081		-4.15331	0	1	1
S/D ∆52K AdV 24hpi n1	23.9771	24.1338	23.9876	24.0329		8.60636	8.65849	8.63871	8.63452		-15.3983	-11.245	2427.11
S/D ∆52K AdV 24hpi n2	23.8021	23.9575	23.9373	23.899		8.39392	8.36929	8.35412	8.37245		-15.5265	-11.3732	2652.64	2442.03
S/D ∆52K AdV 24hpi n3	23.594	23.7372	23.8987	23.7433		8.54132	8.38023	8.44829	8.45661		-15.2867	-11.1334	2246.34
S/D ∆52K AdV 48hpi n1	24.1005	24.5902	24.6106	24.4338		6.96287	7.00153	7.09495	7.01978		-17.414	-13.2607	9814.44
S/D ∆52K AdV 48hpi n2	24.5851	24.3775	24.7492	24.5706		7.1544	7.03952	6.94693	7.04695		-17.5236	-13.3703	10589.4	10936.4
S/D ∆52K AdV 48hpi n3	24.2943	24.5042	24.4867	24.4284		6.68666	6.6737	6.66886	6.67641		-17.752	-13.5987	12405.3
