# Supplementary material for: Phosphorylation regulates viral biomolecular condensates to promote infectious progeny production
Source: EMBO J. 2024 Jan 2;43(2):6. doi: 10.1038/s44318-023-00021-0 (PMC10897327; doi:10.1038/s44318-023-00021-0)
Supplement: Supplementary file 12 — Source Data Fig. 5 [file 44318_2023_21_MOESM12_ESM.zip › Figure 5/Figure 5I/Source Data_Delta 52K AdV packaged particles per cell after rescue with A549 52K transgenic cells.xlsx]

## Sheet: Sheet1
Figure 5I: Δ52K Packaged Particles / Cell after rescue with A549 52K Transgenic Cell Lines
A549 52K transgenic cell line	Parental	52K WT	S/A	S/D
Particles / cell n1	0	9050	2470	14500
Particles / cell n2	0	18700	5300	18800
Particles / cell n3	0	19800	5690	18100
